# Supplementary material for: Tea intake and lung diseases: a Mendelian randomization study
Source: Front Immunol. 2024 Feb 5;15:1328933. doi: 10.3389/fimmu.2024.1328933 (PMC10875148; doi:10.3389/fimmu.2024.1328933)
Supplement: Supplementary file 1 [file DataSheet_1.xlsx]

## Sheet: S1
Supplemental table S1. Characteristics of instrumental variables associated with tea intake in the Lung cancer.
SNP	exposure	outcome	chr	pos	effect_allele	other_allele	beta.exposure	beta.outcome	eaf.exposure	eaf.outcome	se.exposure	pval.exposure	se.outcome	pval.outcome	palindromic	ambiguous	mr_keep	exposure	R2	F statistic
rs10493552	Standard tea	Lung cancer	1	75592228	A	C	5.15745	0.0026445	0.210598	0.22238	1.12492	4.5e-06	0.014585	0.856141	FALSE	FALSE	TRUE	64949	0.000323529	21.0191
rs10801677	Standard tea	Lung cancer	1	198628483	G	A	-13.061	-0.0409314	0.030548	0.036838	2.67526	1e-06	0.032845	0.21269	FALSE	FALSE	TRUE	64949	0.00036685	23.8346
rs10969132	Standard tea	Lung cancer	9	29408135	T	G	9.30132	0.0704976	0.053742	0.050682	2.03597	4.9e-06	0.027191	0.00952357	FALSE	FALSE	TRUE	64949	0.000321244	20.8705
rs115709030	Standard tea	Lung cancer	10	127386600	C	G	14.2008	-0.0590613	0.026624	0.028387	3.01379	2.5e-06	0.048299	0.221394	TRUE	FALSE	TRUE	64949	0.000341727	22.2017
rs140745793	Standard tea	Lung cancer	9	121173960	A	G	-12.438	-0.0274812	0.031449	0.025329	2.67112	3.2e-06	0.040421	0.496585	FALSE	FALSE	TRUE	64949	0.000333731	21.6821
rs149011033	Standard tea	Lung cancer	8	39388577	C	T	14.2336	0.00848788	0.025809	0.020244	2.96125	1.5e-06	0.045921	0.853356	FALSE	FALSE	TRUE	64949	0.000355592	23.1029
rs184776680	Standard tea	Lung cancer	6	51854625	G	T	22.2772	0.0670912	0.011882	0.01031	4.54407	9.5e-07	0.068163	0.32498	FALSE	FALSE	TRUE	64949	0.000369912	24.0335
rs2389763	Standard tea	Lung cancer	7	17307847	C	T	5.64296	-0.00652169	0.592157	0.58869	0.934115	1.5e-09	0.011918	0.584229	FALSE	FALSE	TRUE	64949	0.000561561	36.4922
rs4791937	Standard tea	Lung cancer	17	10103269	C	T	5.08384	-0.011204	0.738055	0.740949	1.04373	1.1e-06	0.014376	0.435761	FALSE	FALSE	TRUE	64949	0.000365154	23.7243
rs702841	Standard tea	Lung cancer	1	33210413	T	C	4.62683	0.031425	0.323405	0.316213	1.01109	4.7e-06	0.013359	0.0186586	FALSE	FALSE	TRUE	64949	0.000322311	20.9399
rs7233417	Standard tea	Lung cancer	18	35200180	A	G	4.49714	0.0170715	0.359559	0.37145	0.957195	2.6e-06	0.012153	0.160089	FALSE	FALSE	TRUE	64949	0.000339744	22.0729
rs729009	Standard tea	Lung cancer	9	93071368	T	C	4.71588	0.00897659	0.287566	0.278282	1.01767	3.6e-06	0.013006	0.490104	FALSE	FALSE	TRUE	64949	0.000330518	21.4733
rs78981082	Standard tea	Lung cancer	10	25266282	G	A	-9.95702	-0.0294463	0.059257	0.059379	1.98884	5.5e-07	0.029359	0.315879	FALSE	FALSE	TRUE	64949	0.000385762	25.0637
rs908817	Standard tea	Lung cancer	15	76639191	A	G	5.24212	-0.00625854	0.332653	0.336777	0.975876	7.8e-08	0.012441	0.614919	FALSE	FALSE	TRUE	64949	0.000444078	28.8543
rs10741694	Tea intake	Lung cancer	11	16286183	C	T	0.0150037	-0.00490495	0.627915	0.64131	0.00219355	7.9e-12	0.012221	0.688182	FALSE	FALSE	TRUE	447485	0.000104539	46.7843
rs10752269	Tea intake	Lung cancer	10	12692902	A	G	-0.0128727	-0.00194211	0.506082	0.527289	0.00211975	1.3e-09	0.011822	0.86952	FALSE	FALSE	TRUE	447485	8.24054e-05	36.8781
rs10764990	Tea intake	Lung cancer	10	129152608	A	G	-0.0121906	-0.0126121	0.607155	0.602894	0.00216898	1.9e-08	0.012517	0.313644	FALSE	FALSE	TRUE	447485	7.05878e-05	31.5891
rs11164870	Tea intake	Lung cancer	1	93552187	G	C	-0.0119604	-0.0118268	0.604574	0.610833	0.00218232	4.2e-08	0.012223	0.333284	TRUE	FALSE	TRUE	447485	6.71192e-05	30.0367
rs1156588	Tea intake	Lung cancer	2	58515375	G	A	-0.015454	0.0143811	0.210071	0.201608	0.00260325	2.9e-09	0.014508	0.321562	FALSE	FALSE	TRUE	447485	7.87476e-05	35.241
rs11587444	Tea intake	Lung cancer	1	150722844	G	A	0.0140328	-0.0190422	0.393464	0.394391	0.00217078	1e-10	0.012068	0.114583	FALSE	FALSE	TRUE	447485	9.33766e-05	41.7883
rs12591786	Tea intake	Lung cancer	15	60902512	T	C	-0.0184399	-0.00720288	0.158804	0.155975	0.00294243	3.7e-10	0.016775	0.667649	FALSE	FALSE	TRUE	447485	8.77583e-05	39.2738
rs13282783	Tea intake	Lung cancer	8	22088975	T	C	-0.0135837	0.00414739	0.285899	0.30306	0.00235432	7.9e-09	0.013007	0.749854	FALSE	FALSE	TRUE	447485	7.43865e-05	33.2892
rs132904	Tea intake	Lung cancer	22	41798896	C	G	0.0166007	0.0195754	0.778651	0.791238	0.00255257	7.8e-11	0.014393	0.173795	TRUE	FALSE	TRUE	447485	9.451e-05	42.2956
rs141071726	Tea intake	Lung cancer	7	17558580	A	G	0.0407321	-0.00591949	0.026713	0.019355	0.00681204	2.2e-09	0.04991	0.90559	FALSE	FALSE	TRUE	447485	7.98925e-05	35.7534
rs1453548	Tea intake	Lung cancer	11	59192089	A	T	-0.0133414	0.00779631	0.664929	0.642875	0.00224973	3e-09	0.012598	0.535994	TRUE	FALSE	TRUE	447485	7.85831e-05	35.1674
rs1481012	Tea intake	Lung cancer	4	89039082	G	A	-0.0262435	-0.049641	0.112209	0.100028	0.00335608	5.3e-15	0.019671	0.0116172	FALSE	FALSE	TRUE	447485	0.000136628	61.1473
rs149805207	Tea intake	Lung cancer	6	137095269	G	A	-0.0719337	0.0100375	0.008538	0.011322	0.0125823	1.1e-08	0.075885	0.894774	FALSE	FALSE	TRUE	447485	7.30356e-05	32.6846
rs17245213	Tea intake	Lung cancer	11	1679769	A	G	-0.0146481	-0.01283	0.208046	0.218852	0.00260905	2e-08	0.014523	0.377037	FALSE	FALSE	TRUE	447485	7.0435e-05	31.5207
rs17576658	Tea intake	Lung cancer	13	100272019	A	G	-0.0134812	0.0109211	0.247081	0.244583	0.00245655	4.1e-08	0.014286	0.444592	FALSE	FALSE	TRUE	447485	6.72974e-05	30.1165
rs17685	Tea intake	Lung cancer	7	75616105	A	G	0.0230655	0.0269827	0.277512	0.272137	0.00236195	1.6e-22	0.013086	0.039213	FALSE	FALSE	TRUE	447485	0.000213066	95.3635
rs2117137	Tea intake	Lung cancer	3	89525505	G	A	0.0129948	0.00432364	0.405148	0.401397	0.0021557	1.7e-09	0.012148	0.721907	FALSE	FALSE	TRUE	447485	8.11986e-05	36.338
rs2273447	Tea intake	Lung cancer	20	62900120	T	A	0.0174715	0.003161	0.203788	0.201057	0.00263421	3.3e-11	0.015653	0.839947	TRUE	FALSE	FALSE	447485	9.82966e-05	43.9904
rs2279844	Tea intake	Lung cancer	17	40819809	A	G	-0.0119879	-0.0168532	0.379343	0.373879	0.00218318	4e-08	0.012054	0.162065	FALSE	FALSE	TRUE	447485	6.73751e-05	30.1512
rs2351187	Tea intake	Lung cancer	10	86850616	A	G	0.0129023	0.0191534	0.318935	0.313378	0.0022823	1.6e-08	0.012741	0.132766	FALSE	FALSE	TRUE	447485	7.14133e-05	31.9585
rs2472297	Tea intake	Lung cancer	15	75027880	T	C	0.0533453	-0.0110316	0.262049	0.246207	0.00240098	2.3e-109	0.014854	0.457655	FALSE	FALSE	TRUE	447485	0.00110194	493.643
rs2478875	Tea intake	Lung cancer	6	51283110	G	A	0.0218943	0.0307891	0.208758	0.209741	0.00261129	5.1e-17	0.014298	0.0312874	FALSE	FALSE	TRUE	447485	0.000157074	70.2991
rs2645929	Tea intake	Lung cancer	13	56444529	G	A	-0.0149842	0.00360148	0.813066	0.812591	0.0027166	3.5e-08	0.015307	0.814003	FALSE	FALSE	TRUE	447485	6.79842e-05	30.4238
rs2783129	Tea intake	Lung cancer	13	80168720	G	C	-0.0117331	0.0040707	0.484878	0.47116	0.00213314	3.8e-08	0.011846	0.731109	TRUE	TRUE	FALSE	447485	6.7605e-05	30.2541
rs34619	Tea intake	Lung cancer	5	60465365	A	G	0.0117117	-0.0118651	0.430905	0.422845	0.0021375	4.3e-08	0.011894	0.318482	FALSE	FALSE	TRUE	447485	6.70842e-05	30.021
rs4410790	Tea intake	Lung cancer	7	17284577	C	T	0.0405506	-0.00396812	0.631224	0.628991	0.00219507	3.4e-76	0.012142	0.743822	FALSE	FALSE	TRUE	447485	0.000762058	341.268
rs4808193	Tea intake	Lung cancer	19	19410622	C	T	0.0151149	0.0337316	0.335324	0.338265	0.0022472	1.7e-11	0.012499	0.00695889	FALSE	FALSE	FALSE	447485	0.000101089	45.2403
rs4817505	Tea intake	Lung cancer	21	34343828	C	T	0.015068	-0.00912147	0.38998	0.379972	0.0021746	4.2e-12	0.012226	0.455617	FALSE	FALSE	TRUE	447485	0.000107282	48.0121
rs56188862	Tea intake	Lung cancer	1	174189269	C	T	-0.0157568	0.010376	0.387454	0.360332	0.0021747	4.3e-13	0.012116	0.391794	FALSE	FALSE	TRUE	447485	0.000117303	52.4971
rs56348300	Tea intake	Lung cancer	9	7054124	G	C	0.0158824	0.0396178	0.184619	0.181042	0.00273191	6.1e-09	0.015483	0.0105046	TRUE	FALSE	TRUE	447485	7.55246e-05	33.7985
rs57462170	Tea intake	Lung cancer	3	50239803	A	G	0.0191505	0.00888937	0.108773	0.09919	0.00340563	1.9e-08	0.019255	0.644343	FALSE	FALSE	TRUE	447485	7.06572e-05	31.6201
rs57631352	Tea intake	Lung cancer	19	4338173	G	A	-0.0131035	-0.00120172	0.296859	0.280485	0.00232117	1.7e-08	0.012968	0.926147	FALSE	FALSE	TRUE	447485	7.12117e-05	31.8683
rs6829	Tea intake	Lung cancer	13	111531264	T	C	-0.0119163	-0.0123465	0.596155	0.586175	0.00216546	3.7e-08	0.01207	0.306339	FALSE	FALSE	TRUE	447485	6.76666e-05	30.2817
rs713598	Tea intake	Lung cancer	7	141673345	G	C	0.0133969	-0.00394879	0.402254	0.389004	0.00215659	5.2e-10	0.012153	0.745255	TRUE	FALSE	TRUE	447485	8.62298e-05	38.5897
rs72797284	Tea intake	Lung cancer	5	152031650	G	A	-0.0171147	-0.0134571	0.270797	0.258036	0.00238353	7e-13	0.013379	0.314465	FALSE	FALSE	TRUE	447485	0.000115204	51.5579
rs7757102	Tea intake	Lung cancer	6	137222671	G	A	-0.0118039	0.000156012	0.555426	0.561618	0.00213302	3.1e-08	0.01179	0.989448	FALSE	FALSE	TRUE	447485	6.8431e-05	30.6238
rs9302428	Tea intake	Lung cancer	16	24717600	G	C	0.0122457	0.0342333	0.635799	0.621146	0.00220122	2.6e-08	0.012053	0.00450931	TRUE	FALSE	TRUE	447485	6.91563e-05	30.9484
rs9624470	Tea intake	Lung cancer	22	24820268	A	G	0.0252071	-0.00622657	0.580054	0.584005	0.00215485	1.3e-31	0.012397	0.615459	FALSE	FALSE	TRUE	447485	0.000305704	136.839
rs9648476	Tea intake	Lung cancer	7	39293033	A	G	0.0125013	0.0117042	0.622954	0.625268	0.00218542	1.1e-08	0.012077	0.33248	FALSE	FALSE	TRUE	447485	7.3119e-05	32.7219
rs977474	Tea intake	Lung cancer	12	11284772	T	C	0.0217813	0.0044971	0.833746	0.85555	0.00285559	2.4e-14	0.017069	0.792198	FALSE	FALSE	TRUE	447485	0.000129999	58.18
rs9937354	Tea intake	Lung cancer	16	53799847	A	G	-0.0140923	-0.0104686	0.424074	0.436413	0.0021433	4.9e-11	0.011887	0.378503	FALSE	FALSE	TRUE	447485	9.66001e-05	43.2311
rs11049045	Decaffeinated tea	Lung cancer	12	27710971	C	T	-0.0121928	0.0260001	0.305941	0.300925	0.00260205	2.8e-06	0.012839	0.0428588	FALSE	FALSE	TRUE	64949	0.000337953	21.9565
rs112200384	Decaffeinated tea	Lung cancer	9	105000593	G	T	0.0339284	0.0026435	0.031763	0.028025	0.00684075	7.1e-07	0.036756	0.942668	FALSE	FALSE	TRUE	64949	0.000378602	24.5983
rs112262589	Decaffeinated tea	Lung cancer	1	241301396	T	C	0.0169583	-0.00977664	0.159763	0.146004	0.00326378	2e-07	0.016859	0.561972	FALSE	FALSE	TRUE	64949	0.000415499	26.9966
rs117372585	Decaffeinated tea	Lung cancer	9	37683598	A	G	0.0564464	-0.0124704	0.010832	0.017053	0.0116125	1.2e-06	0.055346	0.821732	FALSE	FALSE	TRUE	64949	0.000363656	23.627
rs117392303	Decaffeinated tea	Lung cancer	6	157381360	C	T	-0.0300694	0.0479956	0.034727	0.037094	0.00653959	4.3e-06	0.034317	0.16194	FALSE	FALSE	TRUE	64949	0.000325413	21.1415
rs149900202	Decaffeinated tea	Lung cancer	3	115253453	T	A	0.0377126	-0.00468395	0.025732	0.026108	0.00758867	6.7e-07	0.042168	0.911563	TRUE	FALSE	TRUE	64949	0.000380105	24.6961
rs17548427	Decaffeinated tea	Lung cancer	15	53768126	C	T	0.0391565	0.00371609	0.022333	0.028184	0.0081118	1.4e-06	0.045629	0.935099	FALSE	FALSE	TRUE	64949	0.000358629	23.3002
rs17600031	Decaffeinated tea	Lung cancer	13	52397907	A	G	0.0172079	-0.00819852	0.12031	0.118095	0.00372241	3.8e-06	0.019577	0.675367	FALSE	FALSE	TRUE	64949	0.000328921	21.3695
rs2552990	Decaffeinated tea	Lung cancer	5	155011447	C	T	-0.0157033	0.0240016	0.150255	0.147713	0.00336716	3.1e-06	0.016592	0.148022	FALSE	FALSE	TRUE	64949	0.000334762	21.7491
rs35615191	Decaffeinated tea	Lung cancer	6	168815909	A	G	0.0464487	0.0038456	0.014819	0.00888	0.00993919	3e-06	0.073114	0.958053	FALSE	FALSE	TRUE	64949	0.000336145	21.839
rs7069965	Decaffeinated tea	Lung cancer	10	113498882	A	G	-0.0138563	-0.0153604	0.205197	0.220062	0.00298098	3.3e-06	0.014156	0.277907	FALSE	FALSE	TRUE	64949	0.000332552	21.6054
rs72670794	Decaffeinated tea	Lung cancer	4	126158020	G	T	0.0173374	-0.0110802	0.131396	0.124258	0.00359546	1.4e-06	0.018415	0.547361	FALSE	FALSE	TRUE	64949	0.000357875	23.2512
rs7267323	Decaffeinated tea	Lung cancer	20	40012021	A	G	0.0156904	0.0213867	0.165131	0.170356	0.00324953	1.4e-06	0.015735	0.174094	FALSE	FALSE	TRUE	64949	0.000358838	23.3138
rs74485077	Decaffeinated tea	Lung cancer	13	26881463	A	G	0.0298991	0.0525441	0.038607	0.039227	0.00623051	1.6e-06	0.03381	0.120166	FALSE	FALSE	TRUE	64949	0.00035444	23.028
rs9623784	Decaffeinated tea	Lung cancer	22	43620657	A	G	0.0229082	0.0325456	0.063591	0.06243	0.00497534	4.1e-06	0.024607	0.18597	FALSE	FALSE	TRUE	64949	0.000326304	21.1994
rs9650112	Decaffeinated tea	Lung cancer	8	133231539	T	C	0.0239904	-0.0501161	0.055859	0.05899	0.00523323	4.6e-06	0.027454	0.0679344	FALSE	FALSE	FALSE	64949	0.000323461	21.0146
rs112423877	Herbal tea intake	Lung cancer	14	63615556	A	T	4.05076	0.0822636	0.00698	0.007711	0.733715	3.4e-08	0.072947	0.259437	TRUE	FALSE	TRUE	64949	0.000469075	30.4793
rs114605739	Herbal tea intake	Lung cancer	4	139230987	G	A	3.2706	0.034868	0.010861	0.007269	0.584593	2.2e-08	0.066399	0.599493	FALSE	FALSE	TRUE	64949	0.000481688	31.2993
rs141436163	Herbal tea intake	Lung cancer	18	22166192	T	G	2.49682	-0.0395384	0.018642	0.019966	0.443009	1.7e-08	0.046065	0.390725	FALSE	FALSE	FALSE	64949	0.000488838	31.7641
rs141595975	Herbal tea intake	Lung cancer	1	157656601	C	T	4.23585	-0.0674023	0.009742	0.012962	0.669053	2.4e-10	0.069042	0.328935	FALSE	FALSE	TRUE	64949	0.000616765	40.0818
rs145853157	Herbal tea intake	Lung cancer	1	193781999	T	A	3.9211	-0.0596959	0.008141	0.005531	0.672118	5.4e-09	0.090242	0.508292	TRUE	FALSE	TRUE	64949	0.000523751	34.0339
rs146680299	Herbal tea intake	Lung cancer	8	72815590	T	C	2.86998	-0.0319521	0.014203	0.011324	0.515989	2.7e-08	0.05696	0.574831	FALSE	FALSE	TRUE	64949	0.000476099	30.936
rs146747894	Herbal tea intake	Lung cancer	8	112678991	A	G	3.42362	0.028083	0.010457	0.029913	0.597023	9.8e-09	0.044575	0.528691	FALSE	FALSE	TRUE	64949	0.000506054	32.8833
rs148342659	Herbal tea intake	Lung cancer	11	103518019	T	C	4.24384	0.0675297	0.006752	0.008963	0.748342	1.4e-08	0.067303	0.315688	FALSE	FALSE	TRUE	64949	0.000494915	32.1591
rs148443638	Herbal tea intake	Lung cancer	6	9736526	A	G	3.845	-0.0212553	0.009776	0.011933	0.618252	5e-10	0.051472	0.679646	FALSE	FALSE	TRUE	64949	0.000595156	38.6766
rs1796468	Herbal tea intake	Lung cancer	4	161048894	T	C	4.14799	0.00637762	0.007751	0.009431	0.707703	4.6e-09	0.071895	0.929313	FALSE	FALSE	TRUE	64949	0.000528654	34.3526
rs188433347	Herbal tea intake	Lung cancer	18	70011738	G	T	3.63371	-0.047403	0.008704	0.012878	0.655449	3e-08	0.063673	0.456583	FALSE	FALSE	TRUE	64949	0.000472982	30.7333
rs57042533	Herbal tea intake	Lung cancer	11	76461386	T	G	4.5911	0.0261891	0.005412	0.012119	0.823545	2.5e-08	0.060467	0.664936	FALSE	FALSE	TRUE	64949	0.000478276	31.0775
rs79519615	Herbal tea intake	Lung cancer	10	127094528	C	T	3.45156	0.0568169	0.009933	0.010028	0.60022	8.9e-09	0.056018	0.310457	FALSE	FALSE	TRUE	64949	0.000508881	33.0671
rs79840793	Herbal tea intake	Lung cancer	4	165348005	T	C	3.28994	-0.0603978	0.011362	0.011798	0.571396	8.5e-09	0.056611	0.28602	FALSE	FALSE	TRUE	64949	0.000510161	33.1504
rs79919614	Herbal tea intake	Lung cancer	12	68372607	T	A	2.53173	0.0484977	0.020412	0.022006	0.423009	2.2e-09	0.03965	0.221275	TRUE	FALSE	TRUE	64949	0.000551218	35.8197
rs9792217	Herbal tea intake	Lung cancer	8	42549676	T	C	2.93094	0.050193	0.014049	0.022411	0.502233	5.4e-09	0.054889	0.36048	FALSE	FALSE	TRUE	64949	0.000524087	34.0557
rs113322644	Green tea intake	Lung cancer	21	33992170	A	C	3.20963	-0.0479809	0.011694	0.010534	0.555077	7.4e-09	0.064069	0.453923	FALSE	FALSE	TRUE	64949	0.000514526	33.4341
rs115952340	Green tea intake	Lung cancer	3	40875392	A	G	3.00972	0.0687048	0.01334	0.007498	0.550266	4.5e-08	0.0822	0.403258	FALSE	FALSE	TRUE	64949	0.000460399	29.9153
rs116035596	Green tea intake	Lung cancer	9	28832005	T	C	4.90357	0.0393553	0.006559	0.009998	0.742882	4.1e-11	0.072542	0.58746	FALSE	FALSE	TRUE	64949	0.000670381	43.5684
rs116985617	Green tea intake	Lung cancer	6	133084903	T	C	3.89273	0.0771416	0.008531	0.012773	0.674419	7.8e-09	0.069879	0.269621	FALSE	FALSE	TRUE	64949	0.000512689	33.3147
rs117077082	Green tea intake	Lung cancer	20	42928868	G	A	1.92055	-0.0577351	0.031795	0.038909	0.34217	2e-08	0.033339	0.0833144	FALSE	FALSE	TRUE	64949	0.000484824	31.5032
rs11976995	Green tea intake	Lung cancer	7	157531582	G	T	2.01942	-0.0174687	0.030423	0.029448	0.348689	7e-09	0.035186	0.619577	FALSE	FALSE	TRUE	64949	0.000516155	33.54
rs12958992	Green tea intake	Lung cancer	18	71259772	G	A	2.16091	-0.0512701	0.026945	0.03406	0.378903	1.2e-08	0.036085	0.155373	FALSE	FALSE	TRUE	64949	0.000500527	32.524
rs142373582	Green tea intake	Lung cancer	14	104757781	C	T	3.24633	0.206044	0.014186	0.010861	0.565762	9.6e-09	0.080231	0.0102252	FALSE	FALSE	TRUE	64949	0.00050667	32.9234
rs142811251	Green tea intake	Lung cancer	2	22985272	C	G	3.45976	0.0447123	0.010296	0.01104	0.617814	2.1e-08	0.059621	0.453285	TRUE	FALSE	TRUE	64949	0.000482608	31.3591
rs144954030	Green tea intake	Lung cancer	2	213836477	C	T	4.88015	0.0811817	0.005665	0.008241	0.821066	2.8e-09	0.069987	0.246063	FALSE	FALSE	TRUE	64949	0.000543628	35.3262
rs145313301	Green tea intake	Lung cancer	2	79537576	C	G	4.99373	0.0378987	0.006149	0.009076	0.812513	7.9e-10	0.077724	0.625824	TRUE	FALSE	TRUE	64949	0.000581252	37.7725
rs183788045	Green tea intake	Lung cancer	11	64006281	T	G	3.54822	0.0517268	0.008749	0.004773	0.64978	4.7e-08	0.080218	0.519038	FALSE	FALSE	TRUE	64949	0.000458898	29.8178
rs189140232	Green tea intake	Lung cancer	7	35517966	A	G	3.56083	-0.0657542	0.010006	0.014033	0.625652	1.3e-08	0.05976	0.271205	FALSE	FALSE	TRUE	64949	0.00049848	32.3909
rs62059726	Green tea intake	Lung cancer	17	48715705	A	G	2.8216	-0.0374911	0.015194	0.016438	0.511814	3.5e-08	0.057468	0.514151	FALSE	FALSE	TRUE	64949	0.000467725	30.3916
rs644205	Green tea intake	Lung cancer	10	89745814	A	G	0.848874	0.0135675	0.196485	0.199788	0.150756	1.8e-08	0.014606	0.352943	FALSE	FALSE	TRUE	64949	0.000487925	31.7047
rs78547201	Green tea intake	Lung cancer	5	61713522	G	C	3.27496	0.098206	0.011607	0.013476	0.577735	1.4e-08	0.053903	0.0684699	TRUE	FALSE	TRUE	64949	0.000494501	32.1323
rs79638269	Green tea intake	Lung cancer	10	14841242	T	C	2.67635	0.0791734	0.016328	0.016305	0.472895	1.5e-08	0.059385	0.182459	FALSE	FALSE	TRUE	64949	0.000492912	32.029
rs79774709	Green tea intake	Lung cancer	6	117931871	T	C	5.14056	-0.156868	0.005782	0.006005	0.853785	1.7e-09	0.096986	0.105784	FALSE	FALSE	TRUE	64949	0.000557839	36.2502

## Sheet: S2
Supplemental table S2. Characteristics of instrumental variables associated with tea intake in the Small cell lung carcinoma.
SNP	exposure	outcome	chr	pos	effect_allele	other_allele	beta.exposure	beta.outcome	eaf.exposure	eaf.outcome	se.exposure	pval.exposure	se.outcome	pval.outcome	palindromic	ambiguous	mr_keep	exposure	R2	F statistic
rs10493552	Standard tea	Small cell lung carcinoma	1	75592228	A	C	5.15745	0.0228284	0.210598	0.206189	1.12492	4.5e-06	0.036281	0.529216	FALSE	FALSE	TRUE	64949	0.000323529	21.0191
rs10801677	Standard tea	Small cell lung carcinoma	1	198628483	G	A	-13.061	0.0644835	0.030548	0.034336	2.67526	1e-06	0.079948	0.419915	FALSE	FALSE	TRUE	64949	0.00036685	23.8346
rs10969132	Standard tea	Small cell lung carcinoma	9	29408135	T	G	9.30132	0.101207	0.053742	0.050115	2.03597	4.9e-06	0.066735	0.129382	FALSE	FALSE	TRUE	64949	0.000321244	20.8705
rs115709030	Standard tea	Small cell lung carcinoma	10	127448570	C	G	14.2008	-0.0841689	0.026624	0.020476	3.01379	2.5e-06	0.113262	0.457399	TRUE	FALSE	TRUE	64949	0.000341727	22.2017
rs140745793	Standard tea	Small cell lung carcinoma	9	121173960	A	G	-12.438	-0.0292157	0.031449	0.026992	2.67112	3.2e-06	0.10033	0.770902	FALSE	FALSE	TRUE	64949	0.000333731	21.6821
rs149011033	Standard tea	Small cell lung carcinoma	8	39388577	C	T	14.2336	0.114177	0.025809	0.020755	2.96125	1.5e-06	0.111014	0.303717	FALSE	FALSE	TRUE	64949	0.000355592	23.1029
rs184776680	Standard tea	Small cell lung carcinoma	6	51854625	G	T	22.2772	-0.0612692	0.011882	0.012478	4.54407	9.5e-07	0.162644	0.706389	FALSE	FALSE	TRUE	64949	0.000369912	24.0335
rs2389763	Standard tea	Small cell lung carcinoma	7	17307847	C	T	5.64296	0.0396206	0.592157	0.575674	0.934115	1.5e-09	0.029482	0.178991	FALSE	FALSE	TRUE	64949	0.000561561	36.4922
rs2472297	Standard tea	Small cell lung carcinoma	15	75027880	T	C	10.2075	0.0458745	0.25771	0.219731	1.04443	1.5e-22	0.037218	0.217719	FALSE	FALSE	TRUE	64949	0.00146848	95.5139
rs4791937	Standard tea	Small cell lung carcinoma	17	10103269	C	T	5.08384	0.0541491	0.738055	0.258869	1.04373	1.1e-06	0.035013	0.121971	FALSE	FALSE	FALSE	64949	0.000365154	23.7243
rs702841	Standard tea	Small cell lung carcinoma	1	33210413	T	C	4.62683	0.0148817	0.323405	0.30868	1.01109	4.7e-06	0.032808	0.650113	FALSE	FALSE	TRUE	64949	0.000322311	20.9399
rs7233417	Standard tea	Small cell lung carcinoma	18	35200180	A	G	4.49714	0.0340071	0.359559	0.36408	0.957195	2.6e-06	0.030177	0.259768	FALSE	FALSE	TRUE	64949	0.000339744	22.0729
rs729009	Standard tea	Small cell lung carcinoma	9	93071368	T	C	4.71588	0.00394421	0.287566	0.286834	1.01767	3.6e-06	0.032141	0.902323	FALSE	FALSE	TRUE	64949	0.000330518	21.4733
rs78981082	Standard tea	Small cell lung carcinoma	10	25266282	G	A	-9.95702	0.0139621	0.059257	0.064251	1.98884	5.5e-07	0.071846	0.845914	FALSE	FALSE	TRUE	64949	0.000385762	25.0637
rs908817	Standard tea	Small cell lung carcinoma	15	76639191	A	G	5.24212	-0.0479368	0.332653	0.333154	0.975876	7.8e-08	0.030897	0.120778	FALSE	FALSE	TRUE	64949	0.000444078	28.8543
rs10741694	Tea intake	Small cell lung carcinoma	11	16286183	C	T	0.0150037	0.0523781	0.627915	0.627279	0.00219355	7.9e-12	0.030464	0.085552	FALSE	FALSE	TRUE	447485	0.000104539	46.7843
rs10752269	Tea intake	Small cell lung carcinoma	10	12692902	A	G	-0.0128727	-0.00386751	0.506082	0.511076	0.00211975	1.3e-09	0.029253	0.894824	FALSE	FALSE	TRUE	447485	8.24054e-05	36.8781
rs10764990	Tea intake	Small cell lung carcinoma	10	129152608	A	G	-0.0121906	0.0214892	0.607155	0.609555	0.00216898	1.9e-08	0.031182	0.490728	FALSE	FALSE	TRUE	447485	7.05878e-05	31.5891
rs11164870	Tea intake	Small cell lung carcinoma	1	93552187	G	C	-0.0119604	-0.0429694	0.604574	0.618779	0.00218232	4.2e-08	0.030243	0.155372	TRUE	FALSE	TRUE	447485	6.71192e-05	30.0367
rs1156588	Tea intake	Small cell lung carcinoma	2	58515375	G	A	-0.015454	-0.0113289	0.210071	0.200647	0.00260325	2.9e-09	0.035676	0.750825	FALSE	FALSE	TRUE	447485	7.87476e-05	35.241
rs11587444	Tea intake	Small cell lung carcinoma	1	150722844	G	A	0.0140328	-0.0496809	0.393464	0.397284	0.00217078	1e-10	0.029833	0.0958539	FALSE	FALSE	TRUE	447485	9.33766e-05	41.7883
rs12591786	Tea intake	Small cell lung carcinoma	15	60902512	T	C	-0.0184399	0.0249267	0.158804	0.164222	0.00294243	3.7e-10	0.041992	0.552778	FALSE	FALSE	TRUE	447485	8.77583e-05	39.2738
rs13282783	Tea intake	Small cell lung carcinoma	8	22088975	T	C	-0.0135837	-0.0128715	0.285899	0.322111	0.00235432	7.9e-09	0.0318	0.685637	FALSE	FALSE	TRUE	447485	7.43865e-05	33.2892
rs132904	Tea intake	Small cell lung carcinoma	22	41798896	C	G	0.0166007	0.0502433	0.778651	0.781475	0.00255257	7.8e-11	0.035628	0.158482	TRUE	FALSE	TRUE	447485	9.451e-05	42.2956
rs1453548	Tea intake	Small cell lung carcinoma	11	59192089	A	T	-0.0133414	-0.00737573	0.664929	0.658976	0.00224973	3e-09	0.030967	0.811735	TRUE	FALSE	TRUE	447485	7.85831e-05	35.1674
rs1481012	Tea intake	Small cell lung carcinoma	4	89039082	G	A	-0.0262435	-0.116663	0.112209	0.098921	0.00335608	5.3e-15	0.049288	0.0179337	FALSE	FALSE	TRUE	447485	0.000136628	61.1473
rs17245213	Tea intake	Small cell lung carcinoma	11	1679769	A	G	-0.0146481	0.0148206	0.208046	0.220973	0.00260905	2e-08	0.036001	0.680577	FALSE	FALSE	TRUE	447485	7.0435e-05	31.5207
rs17576658	Tea intake	Small cell lung carcinoma	13	100272019	A	G	-0.0134812	0.0676558	0.247081	0.257484	0.00245655	4.1e-08	0.035795	0.0587462	FALSE	FALSE	TRUE	447485	6.72974e-05	30.1165
rs17685	Tea intake	Small cell lung carcinoma	7	75616105	A	G	0.0230655	-0.000819336	0.277512	0.279122	0.00236195	1.6e-22	0.03223	0.97972	FALSE	FALSE	TRUE	447485	0.000213066	95.3635
rs2117137	Tea intake	Small cell lung carcinoma	3	89525505	G	A	0.0129948	0.042475	0.405148	0.405687	0.0021557	1.7e-09	0.030023	0.157151	FALSE	FALSE	TRUE	447485	8.11986e-05	36.338
rs2273447	Tea intake	Small cell lung carcinoma	20	62900120	T	A	0.0174715	0.000610813	0.203788	0.188924	0.00263421	3.3e-11	0.039346	0.987615	TRUE	FALSE	FALSE	447485	9.82966e-05	43.9904
rs2279844	Tea intake	Small cell lung carcinoma	17	40819809	A	G	-0.0119879	-0.0151847	0.379343	0.409935	0.00218318	4e-08	0.029649	0.608555	FALSE	FALSE	TRUE	447485	6.73751e-05	30.1512
rs2351187	Tea intake	Small cell lung carcinoma	10	86850616	A	G	0.0129023	0.0281287	0.318935	0.294	0.0022823	1.6e-08	0.031724	0.375253	FALSE	FALSE	TRUE	447485	7.14133e-05	31.9585
rs2478875	Tea intake	Small cell lung carcinoma	6	51283110	G	A	0.0218943	0.0572939	0.208758	0.215604	0.00261129	5.1e-17	0.035361	0.105176	FALSE	FALSE	TRUE	447485	0.000157074	70.2991
rs2645929	Tea intake	Small cell lung carcinoma	13	56444529	G	A	-0.0149842	0.0836436	0.813066	0.824835	0.0027166	3.5e-08	0.038379	0.0293015	FALSE	FALSE	TRUE	447485	6.79842e-05	30.4238
rs2783129	Tea intake	Small cell lung carcinoma	13	80168720	G	C	-0.0117331	-0.0329179	0.484878	0.478047	0.00213314	3.8e-08	0.029289	0.261062	TRUE	TRUE	FALSE	447485	6.7605e-05	30.2541
rs34619	Tea intake	Small cell lung carcinoma	5	60465365	A	G	0.0117117	-0.0114321	0.430905	0.42057	0.0021375	4.3e-08	0.029441	0.697797	FALSE	FALSE	TRUE	447485	6.70842e-05	30.021
rs4410790	Tea intake	Small cell lung carcinoma	7	17284577	C	T	0.0405506	0.0303664	0.631224	0.622511	0.00219507	3.4e-76	0.030004	0.311507	FALSE	FALSE	TRUE	447485	0.000762058	341.268
rs4808193	Tea intake	Small cell lung carcinoma	19	19410622	C	T	0.0151149	0.0269496	0.335324	0.326523	0.0022472	1.7e-11	0.031171	0.387267	FALSE	FALSE	FALSE	447485	0.000101089	45.2403
rs4817505	Tea intake	Small cell lung carcinoma	21	34343828	C	T	0.015068	0.0293811	0.38998	0.372148	0.0021746	4.2e-12	0.029963	0.326806	FALSE	FALSE	TRUE	447485	0.000107282	48.0121
rs56188862	Tea intake	Small cell lung carcinoma	1	174189269	C	T	-0.0157568	0.0425383	0.387454	0.37727	0.0021747	4.3e-13	0.029916	0.15505	FALSE	FALSE	TRUE	447485	0.000117303	52.4971
rs56348300	Tea intake	Small cell lung carcinoma	9	7054124	G	C	0.0158824	0.0496422	0.184619	0.170207	0.00273191	6.1e-09	0.03869	0.199472	TRUE	FALSE	TRUE	447485	7.55246e-05	33.7985
rs57462170	Tea intake	Small cell lung carcinoma	3	50239803	A	G	0.0191505	-0.000627197	0.108773	0.102598	0.00340563	1.9e-08	0.047061	0.989373	FALSE	FALSE	TRUE	447485	7.06572e-05	31.6201
rs57631352	Tea intake	Small cell lung carcinoma	19	4338173	G	A	-0.0131035	0.00252681	0.296859	0.290733	0.00232117	1.7e-08	0.031835	0.936748	FALSE	FALSE	TRUE	447485	7.12117e-05	31.8683
rs6829	Tea intake	Small cell lung carcinoma	13	111531264	T	C	-0.0119163	-0.014385	0.596155	0.588159	0.00216546	3.7e-08	0.029626	0.627291	FALSE	FALSE	TRUE	447485	6.76666e-05	30.2817
rs713598	Tea intake	Small cell lung carcinoma	7	141673345	G	C	0.0133969	-0.0063632	0.402254	0.408531	0.00215659	5.2e-10	0.029846	0.831177	TRUE	FALSE	TRUE	447485	8.62298e-05	38.5897
rs72797284	Tea intake	Small cell lung carcinoma	5	152031650	G	A	-0.0171147	0.000284959	0.270797	0.253878	0.00238353	7e-13	0.033583	0.993225	FALSE	FALSE	TRUE	447485	0.000115204	51.5579
rs7757102	Tea intake	Small cell lung carcinoma	6	137222671	G	A	-0.0118039	-0.0248536	0.555426	0.563947	0.00213302	3.1e-08	0.029004	0.391497	FALSE	FALSE	TRUE	447485	6.8431e-05	30.6238
rs9302428	Tea intake	Small cell lung carcinoma	16	24717600	G	C	0.0122457	0.0166712	0.635799	0.612164	0.00220122	2.6e-08	0.029672	0.574208	TRUE	FALSE	TRUE	447485	6.91563e-05	30.9484
rs9624470	Tea intake	Small cell lung carcinoma	22	24820268	A	G	0.0252071	-0.0435555	0.580054	0.585415	0.00215485	1.3e-31	0.03004	0.147075	FALSE	FALSE	TRUE	447485	0.000305704	136.839
rs9648476	Tea intake	Small cell lung carcinoma	7	39293033	A	G	0.0125013	-0.0300315	0.622954	0.61788	0.00218542	1.1e-08	0.029956	0.316083	FALSE	FALSE	TRUE	447485	7.3119e-05	32.7219
rs977474	Tea intake	Small cell lung carcinoma	12	11284772	T	C	0.0217813	-0.00886459	0.833746	0.853391	0.00285559	2.4e-14	0.042204	0.833641	FALSE	FALSE	TRUE	447485	0.000129999	58.18
rs9937354	Tea intake	Small cell lung carcinoma	16	53799847	A	G	-0.0140923	0.0237986	0.424074	0.438837	0.0021433	4.9e-11	0.029439	0.41886	FALSE	FALSE	TRUE	447485	9.66001e-05	43.2311
rs11049045	Decaffeinated tea	Small cell lung carcinoma	12	27710971	C	T	-0.0121928	0.0132034	0.305941	0.292101	0.00260205	2.8e-06	0.031816	0.678138	FALSE	FALSE	TRUE	64949	0.000337953	21.9565
rs112262589	Decaffeinated tea	Small cell lung carcinoma	1	241301396	T	C	0.0169583	0.0372226	0.159763	0.147415	0.00326378	2e-07	0.041501	0.369766	FALSE	FALSE	TRUE	64949	0.000415499	26.9966
rs117392303	Decaffeinated tea	Small cell lung carcinoma	6	157381360	C	T	-0.0300694	0.0359423	0.034727	0.037388	0.00653959	4.3e-06	0.084673	0.671217	FALSE	FALSE	TRUE	64949	0.000325413	21.1415
rs149900202	Decaffeinated tea	Small cell lung carcinoma	3	115253453	T	A	0.0377126	-0.149308	0.025732	0.024445	0.00758867	6.7e-07	0.103942	0.150872	TRUE	FALSE	TRUE	64949	0.000380105	24.6961
rs17600031	Decaffeinated tea	Small cell lung carcinoma	13	52397907	A	G	0.0172079	-0.0806256	0.12031	0.114412	0.00372241	3.8e-06	0.049914	0.106247	FALSE	FALSE	TRUE	64949	0.000328921	21.3695
rs2552990	Decaffeinated tea	Small cell lung carcinoma	5	155011447	C	T	-0.0157033	0.0320402	0.150255	0.145079	0.00336716	3.1e-06	0.041582	0.440991	FALSE	FALSE	TRUE	64949	0.000334762	21.7491
rs72670794	Decaffeinated tea	Small cell lung carcinoma	4	126158020	G	T	0.0173374	-0.0721461	0.131396	0.120503	0.00359546	1.4e-06	0.046507	0.120828	FALSE	FALSE	TRUE	64949	0.000357875	23.2512
rs7267323	Decaffeinated tea	Small cell lung carcinoma	20	40012021	A	G	0.0156904	0.0162158	0.165131	0.165984	0.00324953	1.4e-06	0.038953	0.677194	FALSE	FALSE	TRUE	64949	0.000358838	23.3138
rs74485077	Decaffeinated tea	Small cell lung carcinoma	13	26881463	A	G	0.0298991	0.13117	0.038607	0.036683	0.00623051	1.6e-06	0.085969	0.127064	FALSE	FALSE	TRUE	64949	0.00035444	23.028
rs9623784	Decaffeinated tea	Small cell lung carcinoma	22	43620657	A	G	0.0229082	0.0490501	0.063591	0.060744	0.00497534	4.1e-06	0.059502	0.409742	FALSE	FALSE	TRUE	64949	0.000326304	21.1994
rs9650112	Decaffeinated tea	Small cell lung carcinoma	8	133231539	T	C	0.0239904	0.070231	0.055859	0.054314	0.00523323	4.6e-06	0.067659	0.299264	FALSE	FALSE	FALSE	64949	0.000323461	21.0146
rs112423877	Herbal tea intake	Small cell lung carcinoma	14	63615556	A	T	4.05076	0.417535	0.00698	0.007972	0.733715	3.4e-08	0.19422	0.0315704	TRUE	FALSE	TRUE	64949	0.000469075	30.4793
rs141436163	Herbal tea intake	Small cell lung carcinoma	18	22166192	T	G	2.49682	-0.256388	0.018642	0.018882	0.443009	1.7e-08	0.119965	0.0325822	FALSE	FALSE	FALSE	64949	0.000488838	31.7641
rs141595975	Herbal tea intake	Small cell lung carcinoma	1	157656601	C	T	4.23585	0.0643438	0.009742	0.010319	0.669053	2.4e-10	0.168593	0.702721	FALSE	FALSE	TRUE	64949	0.000616765	40.0818
rs148443638	Herbal tea intake	Small cell lung carcinoma	6	9736526	A	G	3.845	-0.114721	0.009776	0.015582	0.618252	5e-10	0.116527	0.324872	FALSE	FALSE	TRUE	64949	0.000595156	38.6766
rs188433347	Herbal tea intake	Small cell lung carcinoma	18	70011738	G	T	3.63371	-0.0480375	0.008704	0.0095	0.655449	3e-08	0.167894	0.774786	FALSE	FALSE	TRUE	64949	0.000472982	30.7333
rs57042533	Herbal tea intake	Small cell lung carcinoma	11	76461386	T	G	4.5911	0.0570861	0.005412	0.012706	0.823545	2.5e-08	0.140598	0.684725	FALSE	FALSE	TRUE	64949	0.000478276	31.0775
rs79519615	Herbal tea intake	Small cell lung carcinoma	10	127094528	C	T	3.45156	-0.0135443	0.009933	0.012165	0.60022	8.9e-09	0.138349	0.922012	FALSE	FALSE	TRUE	64949	0.000508881	33.0671
rs79919614	Herbal tea intake	Small cell lung carcinoma	12	68372607	T	A	2.53173	0.106312	0.020412	0.025981	0.423009	2.2e-09	0.093612	0.256097	TRUE	FALSE	TRUE	64949	0.000551218	35.8197
rs9792217	Herbal tea intake	Small cell lung carcinoma	8	42746297	T	C	2.93094	-0.0507114	0.014049	0.012015	0.502233	5.4e-09	0.145601	0.727624	FALSE	FALSE	TRUE	64949	0.000524087	34.0557
rs113322644	Green tea intake	Small cell lung carcinoma	21	33992170	A	C	3.20963	-0.165789	0.011694	0.011668	0.555077	7.4e-09	0.156921	0.290735	FALSE	FALSE	TRUE	64949	0.000514526	33.4341
rs117077082	Green tea intake	Small cell lung carcinoma	20	42928868	G	A	1.92055	-0.0877127	0.031795	0.034974	0.34217	2e-08	0.081586	0.282331	FALSE	FALSE	TRUE	64949	0.000484824	31.5032
rs11976995	Green tea intake	Small cell lung carcinoma	7	157531582	G	T	2.01942	0.0236638	0.030423	0.032267	0.348689	7e-09	0.086484	0.784375	FALSE	FALSE	TRUE	64949	0.000516155	33.54
rs12958992	Green tea intake	Small cell lung carcinoma	18	71259772	G	A	2.16091	-0.0227641	0.026945	0.029076	0.378903	1.2e-08	0.089539	0.79931	FALSE	FALSE	TRUE	64949	0.000500527	32.524
rs142811251	Green tea intake	Small cell lung carcinoma	2	22985272	C	G	3.45976	0.139439	0.010296	0.013398	0.617814	2.1e-08	0.140886	0.322305	TRUE	FALSE	TRUE	64949	0.000482608	31.3591
rs189140232	Green tea intake	Small cell lung carcinoma	7	35517966	A	G	3.56083	0.171556	0.010006	0.010875	0.625652	1.3e-08	0.152841	0.261669	FALSE	FALSE	TRUE	64949	0.00049848	32.3909
rs62059726	Green tea intake	Small cell lung carcinoma	17	48715705	A	G	2.8216	0.0997566	0.015194	0.013591	0.511814	3.5e-08	0.146324	0.495398	FALSE	FALSE	TRUE	64949	0.000467725	30.3916
rs644205	Green tea intake	Small cell lung carcinoma	10	89745814	A	G	0.848874	0.067882	0.196485	0.200779	0.150756	1.8e-08	0.035869	0.0584238	FALSE	FALSE	TRUE	64949	0.000487925	31.7047
rs78547201	Green tea intake	Small cell lung carcinoma	5	61713522	G	C	3.27496	0.27791	0.011607	0.014069	0.577735	1.4e-08	0.126238	0.0277013	TRUE	FALSE	TRUE	64949	0.000494501	32.1323

## Sheet: S3
Supplemental table S3. Characteristics of instrumental variables associated with tea intake in the Squamous cell lung cancer.
SNP	exposure	outcome	chr	pos	effect_allele	other_allele	beta.exposure	beta.outcome	eaf.exposure	eaf.outcome	se.exposure	pval.exposure	se.outcome	pval.outcome	palindromic	ambiguous	mr_keep	exposure	R2	F statistic
rs10493552	Standard tea	Squamous cell lung cancer	1	75592228	A	C	5.15745	-0.0177384	0.210598	0.226889	1.12492	4.5e-06	0.023126	0.443049	FALSE	FALSE	TRUE	64949	0.000323529	21.0191
rs10801677	Standard tea	Squamous cell lung cancer	1	198628483	G	A	-13.061	-0.0707508	0.030548	0.037871	2.67526	1e-06	0.052583	0.178462	FALSE	FALSE	TRUE	64949	0.00036685	23.8346
rs10969132	Standard tea	Squamous cell lung cancer	9	29408135	T	G	9.30132	0.076911	0.053742	0.050579	2.03597	4.9e-06	0.042783	0.0722254	FALSE	FALSE	TRUE	64949	0.000321244	20.8705
rs115709030	Standard tea	Squamous cell lung cancer	10	127386600	C	G	14.2008	-0.0218347	0.026624	0.030952	3.01379	2.5e-06	0.078632	0.781261	TRUE	FALSE	TRUE	64949	0.000341727	22.2017
rs140745793	Standard tea	Squamous cell lung cancer	9	121173960	A	G	-12.438	-0.0644031	0.031449	0.024906	2.67112	3.2e-06	0.064025	0.314458	FALSE	FALSE	TRUE	64949	0.000333731	21.6821
rs149011033	Standard tea	Squamous cell lung cancer	8	39388577	C	T	14.2336	0.0347366	0.025809	0.019868	2.96125	1.5e-06	0.073446	0.636239	FALSE	FALSE	TRUE	64949	0.000355592	23.1029
rs184776680	Standard tea	Squamous cell lung cancer	6	51854625	G	T	22.2772	0.0796389	0.011882	0.009822	4.54407	9.5e-07	0.105041	0.448348	FALSE	FALSE	TRUE	64949	0.000369912	24.0335
rs2389763	Standard tea	Squamous cell lung cancer	7	17307847	C	T	5.64296	0.00732174	0.592157	0.593474	0.934115	1.5e-09	0.018886	0.698242	FALSE	FALSE	TRUE	64949	0.000561561	36.4922
rs4791937	Standard tea	Squamous cell lung cancer	17	10103269	C	T	5.08384	0.0245892	0.738055	0.258745	1.04373	1.1e-06	0.02261	0.276803	FALSE	FALSE	FALSE	64949	0.000365154	23.7243
rs702841	Standard tea	Squamous cell lung cancer	1	33210413	T	C	4.62683	0.0420206	0.323405	0.317328	1.01109	4.7e-06	0.020988	0.0452731	FALSE	FALSE	TRUE	64949	0.000322311	20.9399
rs7233417	Standard tea	Squamous cell lung cancer	18	35200180	A	G	4.49714	0.0296423	0.359559	0.37266	0.957195	2.6e-06	0.019242	0.123447	FALSE	FALSE	TRUE	64949	0.000339744	22.0729
rs729009	Standard tea	Squamous cell lung cancer	9	93071368	T	C	4.71588	0.0519442	0.287566	0.275951	1.01767	3.6e-06	0.020553	0.0114919	FALSE	FALSE	TRUE	64949	0.000330518	21.4733
rs78981082	Standard tea	Squamous cell lung cancer	10	25266282	G	A	-9.95702	-0.10855	0.059257	0.058303	1.98884	5.5e-07	0.047018	0.0209609	FALSE	FALSE	TRUE	64949	0.000385762	25.0637
rs908817	Standard tea	Squamous cell lung cancer	15	76639191	A	G	5.24212	-0.0147026	0.332653	0.338144	0.975876	7.8e-08	0.019668	0.454748	FALSE	FALSE	TRUE	64949	0.000444078	28.8543
rs10741694	Tea intake	Squamous cell lung cancer	11	16286183	C	T	0.0150037	-0.00551477	0.627915	0.646827	0.00219355	7.9e-12	0.019371	0.775893	FALSE	FALSE	TRUE	447485	0.000104539	46.7843
rs10752269	Tea intake	Squamous cell lung cancer	10	12692902	A	G	-0.0128727	-0.00547996	0.506082	0.533545	0.00211975	1.3e-09	0.018665	0.769081	FALSE	FALSE	TRUE	447485	8.24054e-05	36.8781
rs10764990	Tea intake	Squamous cell lung cancer	10	129152608	A	G	-0.0121906	-0.0303701	0.607155	0.598996	0.00216898	1.9e-08	0.019804	0.125138	FALSE	FALSE	TRUE	447485	7.05878e-05	31.5891
rs11164870	Tea intake	Squamous cell lung cancer	1	93552187	G	C	-0.0119604	-0.0078005	0.604574	0.60936	0.00218232	4.2e-08	0.019312	0.686268	TRUE	FALSE	TRUE	447485	6.71192e-05	30.0367
rs1156588	Tea intake	Squamous cell lung cancer	2	58515375	G	A	-0.015454	0.00456954	0.210071	0.201242	0.00260325	2.9e-09	0.022936	0.842076	FALSE	FALSE	TRUE	447485	7.87476e-05	35.241
rs11587444	Tea intake	Squamous cell lung cancer	1	150722844	G	A	0.0140328	-0.0354013	0.393464	0.394496	0.00217078	1e-10	0.019087	0.0636414	FALSE	FALSE	TRUE	447485	9.33766e-05	41.7883
rs12591786	Tea intake	Squamous cell lung cancer	15	60902512	T	C	-0.0184399	-0.0233352	0.158804	0.153061	0.00294243	3.7e-10	0.02674	0.38285	FALSE	FALSE	TRUE	447485	8.77583e-05	39.2738
rs13282783	Tea intake	Squamous cell lung cancer	8	22088975	T	C	-0.0135837	-0.0115747	0.285899	0.297797	0.00235432	7.9e-09	0.020525	0.572796	FALSE	FALSE	TRUE	447485	7.43865e-05	33.2892
rs132904	Tea intake	Squamous cell lung cancer	22	41798896	C	G	0.0166007	0.0156163	0.778651	0.794984	0.00255257	7.8e-11	0.022679	0.491087	TRUE	FALSE	TRUE	447485	9.451e-05	42.2956
rs141071726	Tea intake	Squamous cell lung cancer	7	17558580	A	G	0.0407321	0.00568183	0.026713	0.019125	0.00681204	2.2e-09	0.079228	0.942829	FALSE	FALSE	TRUE	447485	7.98925e-05	35.7534
rs1453548	Tea intake	Squamous cell lung cancer	11	59192089	A	T	-0.0133414	-0.000668776	0.664929	0.637818	0.00224973	3e-09	0.019994	0.973299	TRUE	FALSE	TRUE	447485	7.85831e-05	35.1674
rs1481012	Tea intake	Squamous cell lung cancer	4	89039082	G	A	-0.0262435	-0.0371786	0.112209	0.101067	0.00335608	5.3e-15	0.030819	0.227688	FALSE	FALSE	TRUE	447485	0.000136628	61.1473
rs149805207	Tea intake	Squamous cell lung cancer	6	137095269	G	A	-0.0719337	-0.111051	0.008538	0.011183	0.0125823	1.1e-08	0.123433	0.368289	FALSE	FALSE	TRUE	447485	7.30356e-05	32.6846
rs17245213	Tea intake	Squamous cell lung cancer	11	1679769	A	G	-0.0146481	-0.0223356	0.208046	0.219006	0.00260905	2e-08	0.022977	0.331002	FALSE	FALSE	TRUE	447485	7.0435e-05	31.5207
rs17576658	Tea intake	Squamous cell lung cancer	13	100272019	A	G	-0.0134812	0.0125736	0.247081	0.23967	0.00245655	4.1e-08	0.022683	0.579361	FALSE	FALSE	TRUE	447485	6.72974e-05	30.1165
rs17685	Tea intake	Squamous cell lung cancer	7	75616105	A	G	0.0230655	0.0435967	0.277512	0.268966	0.00236195	1.6e-22	0.02066	0.0348418	FALSE	FALSE	TRUE	447485	0.000213066	95.3635
rs2117137	Tea intake	Squamous cell lung cancer	3	89525505	G	A	0.0129948	0.0358564	0.405148	0.40066	0.0021557	1.7e-09	0.019204	0.0618828	FALSE	FALSE	TRUE	447485	8.11986e-05	36.338
rs2273447	Tea intake	Squamous cell lung cancer	20	62900120	T	A	0.0174715	0.0181945	0.203788	0.204348	0.00263421	3.3e-11	0.024802	0.463204	TRUE	FALSE	TRUE	447485	9.82966e-05	43.9904
rs2279844	Tea intake	Squamous cell lung cancer	17	40819809	A	G	-0.0119879	-0.0306881	0.379343	0.36183	0.00218318	4e-08	0.019049	0.107187	FALSE	FALSE	TRUE	447485	6.73751e-05	30.1512
rs2351187	Tea intake	Squamous cell lung cancer	10	86850616	A	G	0.0129023	0.0113187	0.318935	0.317161	0.0022823	1.6e-08	0.020257	0.576318	FALSE	FALSE	TRUE	447485	7.14133e-05	31.9585
rs2478875	Tea intake	Squamous cell lung cancer	6	51283110	G	A	0.0218943	0.0485339	0.208758	0.206817	0.00261129	5.1e-17	0.022575	0.0315617	FALSE	FALSE	TRUE	447485	0.000157074	70.2991
rs2645929	Tea intake	Squamous cell lung cancer	13	56444529	G	A	-0.0149842	0.0375534	0.813066	0.809046	0.0027166	3.5e-08	0.024338	0.122834	FALSE	FALSE	TRUE	447485	6.79842e-05	30.4238
rs2783129	Tea intake	Squamous cell lung cancer	13	80168720	G	C	-0.0117331	0.0318068	0.484878	0.470337	0.00213314	3.8e-08	0.018702	0.089002	TRUE	TRUE	FALSE	447485	6.7605e-05	30.2541
rs34619	Tea intake	Squamous cell lung cancer	5	60465365	A	G	0.0117117	0.00085963	0.430905	0.424327	0.0021375	4.3e-08	0.018754	0.963446	FALSE	FALSE	TRUE	447485	6.70842e-05	30.021
rs4410790	Tea intake	Squamous cell lung cancer	7	17284577	C	T	0.0405506	0.0178728	0.631224	0.632325	0.00219507	3.4e-76	0.019257	0.353352	FALSE	FALSE	TRUE	447485	0.000762058	341.268
rs4808193	Tea intake	Squamous cell lung cancer	19	19410622	C	T	0.0151149	0.0237956	0.335324	0.338866	0.0022472	1.7e-11	0.01985	0.230613	FALSE	FALSE	FALSE	447485	0.000101089	45.2403
rs4817505	Tea intake	Squamous cell lung cancer	21	34343828	C	T	0.015068	-0.00122074	0.38998	0.383757	0.0021746	4.2e-12	0.019174	0.949234	FALSE	FALSE	TRUE	447485	0.000107282	48.0121
rs56188862	Tea intake	Squamous cell lung cancer	1	174189269	C	T	-0.0157568	0.0229975	0.387454	0.352952	0.0021747	4.3e-13	0.019138	0.229472	FALSE	FALSE	TRUE	447485	0.000117303	52.4971
rs56348300	Tea intake	Squamous cell lung cancer	9	7054124	G	C	0.0158824	0.035483	0.184619	0.183117	0.00273191	6.1e-09	0.024835	0.153082	TRUE	FALSE	TRUE	447485	7.55246e-05	33.7985
rs57462170	Tea intake	Squamous cell lung cancer	3	50239803	A	G	0.0191505	-0.0252993	0.108773	0.097345	0.00340563	1.9e-08	0.030432	0.40578	FALSE	FALSE	TRUE	447485	7.06572e-05	31.6201
rs57631352	Tea intake	Squamous cell lung cancer	19	4338173	G	A	-0.0131035	0.0125884	0.296859	0.277014	0.00232117	1.7e-08	0.020475	0.538667	FALSE	FALSE	TRUE	447485	7.12117e-05	31.8683
rs6829	Tea intake	Squamous cell lung cancer	13	111531264	T	C	-0.0119163	-0.0110171	0.596155	0.585728	0.00216546	3.7e-08	0.019075	0.563578	FALSE	FALSE	TRUE	447485	6.76666e-05	30.2817
rs713598	Tea intake	Squamous cell lung cancer	7	141673345	G	C	0.0133969	-0.0174829	0.402254	0.382802	0.00215659	5.2e-10	0.019296	0.364916	TRUE	FALSE	TRUE	447485	8.62298e-05	38.5897
rs72797284	Tea intake	Squamous cell lung cancer	5	152031650	G	A	-0.0171147	-0.0115494	0.270797	0.259316	0.00238353	7e-13	0.021219	0.586229	FALSE	FALSE	TRUE	447485	0.000115204	51.5579
rs7757102	Tea intake	Squamous cell lung cancer	6	137222671	G	A	-0.0118039	0.0132352	0.555426	0.560603	0.00213302	3.1e-08	0.018599	0.476718	FALSE	FALSE	TRUE	447485	6.8431e-05	30.6238
rs9302428	Tea intake	Squamous cell lung cancer	16	24717600	G	C	0.0122457	0.0329344	0.635799	0.622073	0.00220122	2.6e-08	0.018987	0.0828152	TRUE	FALSE	TRUE	447485	6.91563e-05	30.9484
rs9624470	Tea intake	Squamous cell lung cancer	22	24820268	A	G	0.0252071	-0.0371291	0.580054	0.583318	0.00215485	1.3e-31	0.019615	0.05837	FALSE	FALSE	TRUE	447485	0.000305704	136.839
rs9648476	Tea intake	Squamous cell lung cancer	7	39293033	A	G	0.0125013	0.017885	0.622954	0.626707	0.00218542	1.1e-08	0.019101	0.349078	FALSE	FALSE	TRUE	447485	7.3119e-05	32.7219
rs977474	Tea intake	Squamous cell lung cancer	12	11284772	T	C	0.0217813	-0.024718	0.833746	0.85654	0.00285559	2.4e-14	0.027071	0.361202	FALSE	FALSE	TRUE	447485	0.000129999	58.18
rs9937354	Tea intake	Squamous cell lung cancer	16	53799847	A	G	-0.0140923	0.0111387	0.424074	0.437563	0.0021433	4.9e-11	0.018811	0.553745	FALSE	FALSE	TRUE	447485	9.66001e-05	43.2311
rs112200384	Decaffeinated tea	Squamous cell lung cancer	9	105000593	G	T	0.0339284	-0.0289912	0.031763	0.027917	0.00684075	7.1e-07	0.059571	0.626497	FALSE	FALSE	TRUE	64949	0.000378602	24.5983
rs112262589	Decaffeinated tea	Squamous cell lung cancer	1	241301396	T	C	0.0169583	-0.0431758	0.159763	0.145373	0.00326378	2e-07	0.026915	0.108671	FALSE	FALSE	FALSE	64949	0.000415499	26.9966
rs117372585	Decaffeinated tea	Squamous cell lung cancer	9	37683598	A	G	0.0564464	-0.116044	0.010832	0.017173	0.0116125	1.2e-06	0.087931	0.186932	FALSE	FALSE	TRUE	64949	0.000363656	23.627
rs117392303	Decaffeinated tea	Squamous cell lung cancer	6	157381360	C	T	-0.0300694	0.0214141	0.034727	0.036651	0.00653959	4.3e-06	0.05459	0.694852	FALSE	FALSE	TRUE	64949	0.000325413	21.1415
rs149900202	Decaffeinated tea	Squamous cell lung cancer	3	115253453	T	A	0.0377126	-0.0332745	0.025732	0.026728	0.00758867	6.7e-07	0.067066	0.619791	TRUE	FALSE	TRUE	64949	0.000380105	24.6961
rs17548427	Decaffeinated tea	Squamous cell lung cancer	15	53768126	C	T	0.0391565	-0.0173201	0.022333	0.029857	0.0081118	1.4e-06	0.073075	0.812637	FALSE	FALSE	TRUE	64949	0.000358629	23.3002
rs17600031	Decaffeinated tea	Squamous cell lung cancer	13	52397907	A	G	0.0172079	-0.0222722	0.12031	0.118978	0.00372241	3.8e-06	0.031038	0.473017	FALSE	FALSE	TRUE	64949	0.000328921	21.3695
rs2552990	Decaffeinated tea	Squamous cell lung cancer	5	155011447	C	T	-0.0157033	0.00977111	0.150255	0.147041	0.00336716	3.1e-06	0.026335	0.710616	FALSE	FALSE	TRUE	64949	0.000334762	21.7491
rs35615191	Decaffeinated tea	Squamous cell lung cancer	6	168815909	A	G	0.0464487	0.0783906	0.014819	0.008871	0.00993919	3e-06	0.1126	0.486311	FALSE	FALSE	TRUE	64949	0.000336145	21.839
rs7069965	Decaffeinated tea	Squamous cell lung cancer	10	113498882	A	G	-0.0138563	0.0305835	0.205197	0.221935	0.00298098	3.3e-06	0.022165	0.167639	FALSE	FALSE	TRUE	64949	0.000332552	21.6054
rs72670794	Decaffeinated tea	Squamous cell lung cancer	4	126158020	G	T	0.0173374	-0.020069	0.131396	0.125117	0.00359546	1.4e-06	0.02934	0.493959	FALSE	FALSE	TRUE	64949	0.000357875	23.2512
rs7267323	Decaffeinated tea	Squamous cell lung cancer	20	40012021	A	G	0.0156904	0.023696	0.165131	0.171697	0.00324953	1.4e-06	0.02477	0.338743	FALSE	FALSE	TRUE	64949	0.000358838	23.3138
rs9650112	Decaffeinated tea	Squamous cell lung cancer	8	133231539	T	C	0.0239904	-0.00759678	0.055859	0.061478	0.00523323	4.6e-06	0.042974	0.859684	FALSE	FALSE	TRUE	64949	0.000323461	21.0146
rs112423877	Herbal tea intake	Squamous cell lung cancer	14	63615556	A	T	4.05076	0.175046	0.00698	0.007664	0.733715	3.4e-08	0.115084	0.128253	TRUE	FALSE	TRUE	64949	0.000469075	30.4793
rs114605739	Herbal tea intake	Squamous cell lung cancer	4	139230987	G	A	3.2706	-0.0246473	0.010861	0.006769	0.584593	2.2e-08	0.106274	0.816599	FALSE	FALSE	TRUE	64949	0.000481688	31.2993
rs141436163	Herbal tea intake	Squamous cell lung cancer	18	22166192	T	G	2.49682	-0.048913	0.018642	0.020254	0.443009	1.7e-08	0.072045	0.497191	FALSE	FALSE	FALSE	64949	0.000488838	31.7641
rs141595975	Herbal tea intake	Squamous cell lung cancer	1	157656601	C	T	4.23585	-0.0283552	0.009742	0.014096	0.669053	2.4e-10	0.107337	0.791648	FALSE	FALSE	TRUE	64949	0.000616765	40.0818
rs145853157	Herbal tea intake	Squamous cell lung cancer	1	193781999	T	A	3.9211	-0.0811374	0.008141	0.005078	0.672118	5.4e-09	0.138645	0.558401	TRUE	FALSE	TRUE	64949	0.000523751	34.0339
rs146680299	Herbal tea intake	Squamous cell lung cancer	8	72815590	T	C	2.86998	-0.0333045	0.014203	0.010358	0.515989	2.7e-08	0.089625	0.710192	FALSE	FALSE	TRUE	64949	0.000476099	30.936
rs146747894	Herbal tea intake	Squamous cell lung cancer	8	112678991	A	G	3.42362	-0.0461947	0.010457	0.031254	0.597023	9.8e-09	0.072379	0.523327	FALSE	FALSE	TRUE	64949	0.000506054	32.8833
rs148342659	Herbal tea intake	Squamous cell lung cancer	11	103518019	T	C	4.24384	0.12754	0.006752	0.009107	0.748342	1.4e-08	0.10849	0.239761	FALSE	FALSE	TRUE	64949	0.000494915	32.1591
rs148443638	Herbal tea intake	Squamous cell lung cancer	6	9736526	A	G	3.845	0.150669	0.009776	0.011391	0.618252	5e-10	0.075213	0.0451534	FALSE	FALSE	TRUE	64949	0.000595156	38.6766
rs1796468	Herbal tea intake	Squamous cell lung cancer	4	161048894	T	C	4.14799	-0.0168827	0.007751	0.008706	0.707703	4.6e-09	0.112228	0.880427	FALSE	FALSE	TRUE	64949	0.000528654	34.3526
rs188433347	Herbal tea intake	Squamous cell lung cancer	18	70011738	G	T	3.63371	-0.115974	0.008704	0.013904	0.655449	3e-08	0.104029	0.264923	FALSE	FALSE	TRUE	64949	0.000472982	30.7333
rs57042533	Herbal tea intake	Squamous cell lung cancer	11	76461386	T	G	4.5911	0.0690633	0.005412	0.01186	0.823545	2.5e-08	0.093186	0.458614	FALSE	FALSE	TRUE	64949	0.000478276	31.0775
rs79519615	Herbal tea intake	Squamous cell lung cancer	10	127094528	C	T	3.45156	0.136824	0.009933	0.009268	0.60022	8.9e-09	0.087269	0.116919	FALSE	FALSE	TRUE	64949	0.000508881	33.0671
rs79840793	Herbal tea intake	Squamous cell lung cancer	4	165348005	T	C	3.28994	-0.0192419	0.011362	0.011158	0.571396	8.5e-09	0.090967	0.832477	FALSE	FALSE	TRUE	64949	0.000510161	33.1504
rs79919614	Herbal tea intake	Squamous cell lung cancer	12	68372607	T	A	2.53173	-0.0218858	0.020412	0.021178	0.423009	2.2e-09	0.061325	0.721177	TRUE	FALSE	TRUE	64949	0.000551218	35.8197
rs9792217	Herbal tea intake	Squamous cell lung cancer	8	42549676	T	C	2.93094	0.0670622	0.014049	0.023051	0.502233	5.4e-09	0.089589	0.454129	FALSE	FALSE	TRUE	64949	0.000524087	34.0557
rs113322644	Green tea intake	Squamous cell lung cancer	21	33992170	A	C	3.20963	-0.0994414	0.011694	0.010269	0.555077	7.4e-09	0.103512	0.336713	FALSE	FALSE	TRUE	64949	0.000514526	33.4341
rs113898417	Green tea intake	Squamous cell lung cancer	16	21667001	G	C	3.97893	-0.118265	0.006957	0.004453	0.726631	4.4e-08	0.141563	0.403482	TRUE	FALSE	TRUE	64949	0.000461458	29.9841
rs115952340	Green tea intake	Squamous cell lung cancer	3	40875392	A	G	3.00972	0.14863	0.01334	0.006777	0.550266	4.5e-08	0.129184	0.249926	FALSE	FALSE	TRUE	64949	0.000460399	29.9153
rs116035596	Green tea intake	Squamous cell lung cancer	9	28832005	T	C	4.90357	0.0232877	0.006559	0.009903	0.742882	4.1e-11	0.111111	0.833985	FALSE	FALSE	TRUE	64949	0.000670381	43.5684
rs116985617	Green tea intake	Squamous cell lung cancer	6	133084903	T	C	3.89273	0.0400271	0.008531	0.012167	0.674419	7.8e-09	0.111876	0.72051	FALSE	FALSE	TRUE	64949	0.000512689	33.3147
rs117077082	Green tea intake	Squamous cell lung cancer	20	42928868	G	A	1.92055	0.044982	0.031795	0.041114	0.34217	2e-08	0.051913	0.386218	FALSE	FALSE	TRUE	64949	0.000484824	31.5032
rs11976995	Green tea intake	Squamous cell lung cancer	7	157531582	G	T	2.01942	0.00777867	0.030423	0.028601	0.348689	7e-09	0.055617	0.888774	FALSE	FALSE	TRUE	64949	0.000516155	33.54
rs12144868	Green tea intake	Squamous cell lung cancer	1	41591310	C	T	3.07273	-0.060945	0.015146	0.018811	0.527463	5.7e-09	0.068109	0.37089	FALSE	FALSE	TRUE	64949	0.000522234	33.9353
rs12958992	Green tea intake	Squamous cell lung cancer	18	71259772	G	A	2.16091	-0.0274843	0.026945	0.036288	0.378903	1.2e-08	0.057098	0.630271	FALSE	FALSE	TRUE	64949	0.000500527	32.524
rs142373582	Green tea intake	Squamous cell lung cancer	14	104757781	C	T	3.24633	0.298965	0.014186	0.010168	0.565762	9.6e-09	0.128164	0.0196657	FALSE	FALSE	TRUE	64949	0.00050667	32.9234
rs142811251	Green tea intake	Squamous cell lung cancer	2	22985272	C	G	3.45976	0.148066	0.010296	0.010323	0.617814	2.1e-08	0.091303	0.10487	TRUE	FALSE	TRUE	64949	0.000482608	31.3591
rs144954030	Green tea intake	Squamous cell lung cancer	2	213836477	C	T	4.88015	0.0756546	0.005665	0.008264	0.821066	2.8e-09	0.109083	0.487965	FALSE	FALSE	TRUE	64949	0.000543628	35.3262
rs145313301	Green tea intake	Squamous cell lung cancer	2	79537576	C	G	4.99373	0.28807	0.006149	0.008652	0.812513	7.9e-10	0.121943	0.0181602	TRUE	FALSE	TRUE	64949	0.000581252	37.7725
rs183788045	Green tea intake	Squamous cell lung cancer	11	64006281	T	G	3.54822	-0.0631454	0.008749	0.004058	0.64978	4.7e-08	0.131281	0.630519	FALSE	FALSE	FALSE	64949	0.000458898	29.8178
rs189140232	Green tea intake	Squamous cell lung cancer	7	35517966	A	G	3.56083	-0.0295761	0.010006	0.015084	0.625652	1.3e-08	0.095649	0.757157	FALSE	FALSE	TRUE	64949	0.00049848	32.3909
rs62059726	Green tea intake	Squamous cell lung cancer	17	48715705	A	G	2.8216	0.0363425	0.015194	0.017377	0.511814	3.5e-08	0.094737	0.701263	FALSE	FALSE	TRUE	64949	0.000467725	30.3916
rs644205	Green tea intake	Squamous cell lung cancer	10	89745814	A	G	0.848874	-0.0519293	0.196485	0.198484	0.150756	1.8e-08	0.023358	0.0262054	FALSE	FALSE	TRUE	64949	0.000487925	31.7047
rs78547201	Green tea intake	Squamous cell lung cancer	5	61713522	G	C	3.27496	0.0488235	0.011607	0.012912	0.577735	1.4e-08	0.085887	0.569721	TRUE	FALSE	TRUE	64949	0.000494501	32.1323
rs79638269	Green tea intake	Squamous cell lung cancer	10	14841242	T	C	2.67635	0.0175973	0.016328	0.016098	0.472895	1.5e-08	0.093384	0.850531	FALSE	FALSE	TRUE	64949	0.000492912	32.029
rs79774709	Green tea intake	Squamous cell lung cancer	6	117931871	T	C	5.14056	-0.153334	0.005782	0.005903	0.853785	1.7e-09	0.152848	0.315774	FALSE	FALSE	TRUE	64949	0.000557839	36.2502

## Sheet: S4
Supplemental table S4. Characteristics of instrumental variables associated with tea intake in the Lung adenocarcinoma.
SNP	exposure	outcome	chr	pos	effect_allele	other_allele	beta.exposure	beta.outcome	eaf.exposure	eaf.outcome	se.exposure	pval.exposure	se.outcome	pval.outcome	ambiguous	palindromic	mr_keep	exposure	R2	F statistic
rs10493552	Standard tea	Lung adenocarcinoma	1	75592228	A	C	5.15745	0.0429465	0.210598	0.225939	1.12492	4.5e-06	0.020291	0.0342989	FALSE	FALSE	TRUE	64949	0.000323529	21.0191
rs10801677	Standard tea	Lung adenocarcinoma	1	198628483	G	A	-13.061	-0.0879485	0.030548	0.037676	2.67526	1e-06	0.045464	0.0530567	FALSE	FALSE	TRUE	64949	0.00036685	23.8346
rs10969132	Standard tea	Lung adenocarcinoma	9	29408135	T	G	9.30132	0.0562905	0.053742	0.050283	2.03597	4.9e-06	0.038201	0.140612	FALSE	FALSE	TRUE	64949	0.000321244	20.8705
rs115709030	Standard tea	Lung adenocarcinoma	10	127386600	C	G	14.2008	-0.0544393	0.026624	0.030321	3.01379	2.5e-06	0.066816	0.415206	FALSE	TRUE	TRUE	64949	0.000341727	22.2017
rs140745793	Standard tea	Lung adenocarcinoma	9	121173960	A	G	-12.438	-0.0170078	0.031449	0.025038	2.67112	3.2e-06	0.056399	0.762987	FALSE	FALSE	TRUE	64949	0.000333731	21.6821
rs149011033	Standard tea	Lung adenocarcinoma	8	39388577	C	T	14.2336	0.051345	0.025809	0.019848	2.96125	1.5e-06	0.06408	0.422983	FALSE	FALSE	TRUE	64949	0.000355592	23.1029
rs184776680	Standard tea	Lung adenocarcinoma	6	51854625	G	T	22.2772	0.0712513	0.011882	0.009652	4.54407	9.5e-07	0.095771	0.456889	FALSE	FALSE	TRUE	64949	0.000369912	24.0335
rs2389763	Standard tea	Lung adenocarcinoma	7	17307847	C	T	5.64296	-0.00331849	0.592157	0.591591	0.934115	1.5e-09	0.016476	0.840383	FALSE	FALSE	TRUE	64949	0.000561561	36.4922
rs4791937	Standard tea	Lung adenocarcinoma	17	10103269	C	T	5.08384	0.0157592	0.738055	0.258655	1.04373	1.1e-06	0.019597	0.421323	FALSE	FALSE	FALSE	64949	0.000365154	23.7243
rs702841	Standard tea	Lung adenocarcinoma	1	33210413	T	C	4.62683	0.0179283	0.323405	0.315771	1.01109	4.7e-06	0.018485	0.332084	FALSE	FALSE	TRUE	64949	0.000322311	20.9399
rs7233417	Standard tea	Lung adenocarcinoma	18	35200180	A	G	4.49714	0.00639948	0.359559	0.372351	0.957195	2.6e-06	0.016807	0.703375	FALSE	FALSE	TRUE	64949	0.000339744	22.0729
rs729009	Standard tea	Lung adenocarcinoma	9	93071368	T	C	4.71588	-0.00678396	0.287566	0.274699	1.01767	3.6e-06	0.018073	0.707402	FALSE	FALSE	TRUE	64949	0.000330518	21.4733
rs78981082	Standard tea	Lung adenocarcinoma	10	25266282	G	A	-9.95702	0.025696	0.059257	0.058868	1.98884	5.5e-07	0.03962	0.516622	FALSE	FALSE	TRUE	64949	0.000385762	25.0637
rs908817	Standard tea	Lung adenocarcinoma	15	76639191	A	G	5.24212	0.00813978	0.332653	0.337913	0.975876	7.8e-08	0.017119	0.634425	FALSE	FALSE	TRUE	64949	0.000444078	28.8543
rs10741694	Tea intake	Lung adenocarcinoma	11	16286183	C	T	0.0150037	0.0103186	0.627915	0.355983	0.00219355	7.9e-12	0.016793	0.538927	FALSE	FALSE	FALSE	447485	0.000104539	46.7843
rs10752269	Tea intake	Lung adenocarcinoma	10	12692902	A	G	-0.0128727	-0.0072983	0.506082	0.530528	0.00211975	1.3e-09	0.016283	0.653999	FALSE	FALSE	TRUE	447485	8.24054e-05	36.8781
rs10764990	Tea intake	Lung adenocarcinoma	10	129152608	A	G	-0.0121906	-0.00274922	0.607155	0.602137	0.00216898	1.9e-08	0.017427	0.874656	FALSE	FALSE	TRUE	447485	7.05878e-05	31.5891
rs11164870	Tea intake	Lung adenocarcinoma	1	93552187	G	C	-0.0119604	-0.0205063	0.604574	0.609363	0.00218232	4.2e-08	0.016847	0.223537	FALSE	TRUE	TRUE	447485	6.71192e-05	30.0367
rs1156588	Tea intake	Lung adenocarcinoma	2	58515375	G	A	-0.015454	0.0226623	0.210071	0.201542	0.00260325	2.9e-09	0.020079	0.259037	FALSE	FALSE	TRUE	447485	7.87476e-05	35.241
rs11587444	Tea intake	Lung adenocarcinoma	1	150722844	G	A	0.0140328	0.00984141	0.393464	0.395742	0.00217078	1e-10	0.016597	0.553196	FALSE	FALSE	TRUE	447485	9.33766e-05	41.7883
rs12591786	Tea intake	Lung adenocarcinoma	15	60902512	T	C	-0.0184399	0.0184203	0.158804	0.154394	0.00294243	3.7e-10	0.022979	0.422774	FALSE	FALSE	TRUE	447485	8.77583e-05	39.2738
rs13282783	Tea intake	Lung adenocarcinoma	8	22088975	T	C	-0.0135837	0.000470889	0.285899	0.29808	0.00235432	7.9e-09	0.017956	0.979075	FALSE	FALSE	TRUE	447485	7.43865e-05	33.2892
rs132904	Tea intake	Lung adenocarcinoma	22	41798896	C	G	0.0166007	0.0176397	0.778651	0.793588	0.00255257	7.8e-11	0.019724	0.371154	FALSE	TRUE	TRUE	447485	9.451e-05	42.2956
rs141071726	Tea intake	Lung adenocarcinoma	7	17558580	A	G	0.0407321	-0.000665221	0.026713	0.019305	0.00681204	2.2e-09	0.067397	0.992125	FALSE	FALSE	TRUE	447485	7.98925e-05	35.7534
rs1453548	Tea intake	Lung adenocarcinoma	11	59192089	A	T	-0.0133414	0.0103878	0.664929	0.639339	0.00224973	3e-09	0.017431	0.551216	FALSE	TRUE	TRUE	447485	7.85831e-05	35.1674
rs1481012	Tea intake	Lung adenocarcinoma	4	89039082	G	A	-0.0262435	-0.0352387	0.112209	0.100851	0.00335608	5.3e-15	0.027279	0.196444	FALSE	FALSE	TRUE	447485	0.000136628	61.1473
rs149805207	Tea intake	Lung adenocarcinoma	6	137095269	G	A	-0.0719337	0.0153732	0.008538	0.01123	0.0125823	1.1e-08	0.103511	0.881932	FALSE	FALSE	TRUE	447485	7.30356e-05	32.6846
rs17245213	Tea intake	Lung adenocarcinoma	11	1679769	A	G	-0.0146481	-0.0164709	0.208046	0.219367	0.00260905	2e-08	0.01984	0.406421	FALSE	FALSE	TRUE	447485	7.0435e-05	31.5207
rs17576658	Tea intake	Lung adenocarcinoma	13	100272019	A	G	-0.0134812	0.0124413	0.247081	0.241606	0.00245655	4.1e-08	0.019622	0.526069	FALSE	FALSE	TRUE	447485	6.72974e-05	30.1165
rs17685	Tea intake	Lung adenocarcinoma	7	75616105	A	G	0.0230655	0.0204309	0.277512	0.26906	0.00236195	1.6e-22	0.018135	0.259912	FALSE	FALSE	TRUE	447485	0.000213066	95.3635
rs2117137	Tea intake	Lung adenocarcinoma	3	89525505	G	A	0.0129948	-0.0185673	0.405148	0.398579	0.0021557	1.7e-09	0.016755	0.267795	FALSE	FALSE	TRUE	447485	8.11986e-05	36.338
rs2273447	Tea intake	Lung adenocarcinoma	20	62900120	T	A	0.0174715	-0.0229933	0.203788	0.203863	0.00263421	3.3e-11	0.02178	0.291107	FALSE	TRUE	TRUE	447485	9.82966e-05	43.9904
rs2279844	Tea intake	Lung adenocarcinoma	17	40819809	A	G	-0.0119879	-0.000611187	0.379343	0.365305	0.00218318	4e-08	0.016556	0.970549	FALSE	FALSE	TRUE	447485	6.73751e-05	30.1512
rs2351187	Tea intake	Lung adenocarcinoma	10	86850616	A	G	0.0129023	0.00921045	0.318935	0.317158	0.0022823	1.6e-08	0.017618	0.601129	FALSE	FALSE	TRUE	447485	7.14133e-05	31.9585
rs2472297	Tea intake	Lung adenocarcinoma	15	75027880	T	C	0.0533453	-0.0113411	0.262049	0.251869	0.00240098	2.3e-109	0.020896	0.587314	FALSE	FALSE	TRUE	447485	0.00110194	493.643
rs2478875	Tea intake	Lung adenocarcinoma	6	51283110	G	A	0.0218943	0.0242584	0.208758	0.207175	0.00261129	5.1e-17	0.019702	0.21821	FALSE	FALSE	TRUE	447485	0.000157074	70.2991
rs2645929	Tea intake	Lung adenocarcinoma	13	56444529	G	A	-0.0149842	-0.0433171	0.813066	0.808859	0.0027166	3.5e-08	0.021069	0.039786	FALSE	FALSE	TRUE	447485	6.79842e-05	30.4238
rs2783129	Tea intake	Lung adenocarcinoma	13	80168720	G	C	-0.0117331	0.00242206	0.484878	0.46936	0.00213314	3.8e-08	0.016283	0.881773	TRUE	TRUE	FALSE	447485	6.7605e-05	30.2541
rs34619	Tea intake	Lung adenocarcinoma	5	60465365	A	G	0.0117117	-0.0311326	0.430905	0.423335	0.0021375	4.3e-08	0.016422	0.0579909	FALSE	FALSE	TRUE	447485	6.70842e-05	30.021
rs4410790	Tea intake	Lung adenocarcinoma	7	17284577	C	T	0.0405506	-0.00516564	0.631224	0.630495	0.00219507	3.4e-76	0.016768	0.758017	FALSE	FALSE	TRUE	447485	0.000762058	341.268
rs4808193	Tea intake	Lung adenocarcinoma	19	19410622	C	T	0.0151149	0.0226075	0.335324	0.339648	0.0022472	1.7e-11	0.017219	0.189216	FALSE	FALSE	FALSE	447485	0.000101089	45.2403
rs4817505	Tea intake	Lung adenocarcinoma	21	34343828	C	T	0.015068	-0.0123702	0.38998	0.381282	0.0021746	4.2e-12	0.016939	0.465239	FALSE	FALSE	TRUE	447485	0.000107282	48.0121
rs56188862	Tea intake	Lung adenocarcinoma	1	174189269	C	T	-0.0157568	0.0167312	0.387454	0.356018	0.0021747	4.3e-13	0.016668	0.315464	FALSE	FALSE	TRUE	447485	0.000117303	52.4971
rs56348300	Tea intake	Lung adenocarcinoma	9	7054124	G	C	0.0158824	0.0313417	0.184619	0.183129	0.00273191	6.1e-09	0.021311	0.141374	FALSE	TRUE	TRUE	447485	7.55246e-05	33.7985
rs57462170	Tea intake	Lung adenocarcinoma	3	50239803	A	G	0.0191505	0.0190082	0.108773	0.097395	0.00340563	1.9e-08	0.026652	0.475715	FALSE	FALSE	TRUE	447485	7.06572e-05	31.6201
rs57631352	Tea intake	Lung adenocarcinoma	19	4338173	G	A	-0.0131035	-0.00917496	0.296859	0.277231	0.00232117	1.7e-08	0.017883	0.607912	FALSE	FALSE	TRUE	447485	7.12117e-05	31.8683
rs6829	Tea intake	Lung adenocarcinoma	13	111531264	T	C	-0.0119163	-0.00484823	0.596155	0.585962	0.00216546	3.7e-08	0.016641	0.770811	FALSE	FALSE	TRUE	447485	6.76666e-05	30.2817
rs713598	Tea intake	Lung adenocarcinoma	7	141673345	G	C	0.0133969	0.00985825	0.402254	0.385279	0.00215659	5.2e-10	0.016623	0.553131	FALSE	TRUE	TRUE	447485	8.62298e-05	38.5897
rs72797284	Tea intake	Lung adenocarcinoma	5	152031650	G	A	-0.0171147	0.00207684	0.270797	0.259967	0.00238353	7e-13	0.018404	0.910166	FALSE	FALSE	TRUE	447485	0.000115204	51.5579
rs7757102	Tea intake	Lung adenocarcinoma	6	137222671	G	A	-0.0118039	0.00852625	0.555426	0.561021	0.00213302	3.1e-08	0.016283	0.600515	FALSE	FALSE	TRUE	447485	6.8431e-05	30.6238
rs9302428	Tea intake	Lung adenocarcinoma	16	24717600	G	C	0.0122457	0.0174422	0.635799	0.621429	0.00220122	2.6e-08	0.016602	0.293447	FALSE	TRUE	TRUE	447485	6.91563e-05	30.9484
rs9624470	Tea intake	Lung adenocarcinoma	22	24820268	A	G	0.0252071	0.00230967	0.580054	0.583228	0.00215485	1.3e-31	0.01714	0.892806	FALSE	FALSE	TRUE	447485	0.000305704	136.839
rs9648476	Tea intake	Lung adenocarcinoma	7	39293033	A	G	0.0125013	0.0148923	0.622954	0.626531	0.00218542	1.1e-08	0.016704	0.372651	FALSE	FALSE	TRUE	447485	7.3119e-05	32.7219
rs977474	Tea intake	Lung adenocarcinoma	12	11284772	T	C	0.0217813	0.0128016	0.833746	0.855777	0.00285559	2.4e-14	0.023382	0.584047	FALSE	FALSE	TRUE	447485	0.000129999	58.18
rs9937354	Tea intake	Lung adenocarcinoma	16	53799847	A	G	-0.0140923	-0.0256984	0.424074	0.436163	0.0021433	4.9e-11	0.016426	0.117707	FALSE	FALSE	TRUE	447485	9.66001e-05	43.2311
rs11049045	Decaffeinated tea	Lung adenocarcinoma	12	27710971	C	T	-0.0121928	0.0117616	0.305941	0.301254	0.00260205	2.8e-06	0.017917	0.511549	FALSE	FALSE	TRUE	64949	0.000337953	21.9565
rs112200384	Decaffeinated tea	Lung adenocarcinoma	9	105000593	G	T	0.0339284	-0.016537	0.031763	0.028235	0.00684075	7.1e-07	0.050373	0.742686	FALSE	FALSE	TRUE	64949	0.000378602	24.5983
rs112262589	Decaffeinated tea	Lung adenocarcinoma	1	241301396	T	C	0.0169583	-0.0154904	0.159763	0.145627	0.00326378	2e-07	0.023272	0.505657	FALSE	FALSE	TRUE	64949	0.000415499	26.9966
rs117372585	Decaffeinated tea	Lung adenocarcinoma	9	37683598	A	G	0.0564464	0.0577442	0.010832	0.017126	0.0116125	1.2e-06	0.076104	0.447994	FALSE	FALSE	TRUE	64949	0.000363656	23.627
rs117392303	Decaffeinated tea	Lung adenocarcinoma	6	157381360	C	T	-0.0300694	0.0854049	0.034727	0.037075	0.00653959	4.3e-06	0.04646	0.0660283	FALSE	FALSE	TRUE	64949	0.000325413	21.1415
rs149900202	Decaffeinated tea	Lung adenocarcinoma	3	115253453	T	A	0.0377126	-0.0254399	0.025732	0.026582	0.00758867	6.7e-07	0.059193	0.667355	FALSE	TRUE	TRUE	64949	0.000380105	24.6961
rs17548427	Decaffeinated tea	Lung adenocarcinoma	15	53768126	C	T	0.0391565	-0.00697728	0.022333	0.029525	0.0081118	1.4e-06	0.064125	0.913355	FALSE	FALSE	TRUE	64949	0.000358629	23.3002
rs17600031	Decaffeinated tea	Lung adenocarcinoma	13	52397907	A	G	0.0172079	-0.0145747	0.12031	0.118994	0.00372241	3.8e-06	0.027066	0.590249	FALSE	FALSE	TRUE	64949	0.000328921	21.3695
rs2552990	Decaffeinated tea	Lung adenocarcinoma	5	155011447	C	T	-0.0157033	0.0331581	0.150255	0.147666	0.00336716	3.1e-06	0.022992	0.149259	FALSE	FALSE	TRUE	64949	0.000334762	21.7491
rs35615191	Decaffeinated tea	Lung adenocarcinoma	6	168815909	A	G	0.0464487	0.0873028	0.014819	0.008782	0.00993919	3e-06	0.101921	0.391679	FALSE	FALSE	TRUE	64949	0.000336145	21.839
rs7069965	Decaffeinated tea	Lung adenocarcinoma	10	113498882	A	G	-0.0138563	-0.0339798	0.205197	0.220171	0.00298098	3.3e-06	0.019617	0.0832396	FALSE	FALSE	TRUE	64949	0.000332552	21.6054
rs72670794	Decaffeinated tea	Lung adenocarcinoma	4	126158020	G	T	0.0173374	-0.0106758	0.131396	0.125151	0.00359546	1.4e-06	0.025363	0.673812	FALSE	FALSE	TRUE	64949	0.000357875	23.2512
rs7267323	Decaffeinated tea	Lung adenocarcinoma	20	40012021	A	G	0.0156904	0.024475	0.165131	0.171375	0.00324953	1.4e-06	0.021979	0.265473	FALSE	FALSE	TRUE	64949	0.000358838	23.3138
rs74485077	Decaffeinated tea	Lung adenocarcinoma	13	26881463	A	G	0.0298991	0.0456443	0.038607	0.039271	0.00623051	1.6e-06	0.047476	0.336343	FALSE	FALSE	TRUE	64949	0.00035444	23.028
rs9623784	Decaffeinated tea	Lung adenocarcinoma	22	43620657	A	G	0.0229082	0.0322222	0.063591	0.062572	0.00497534	4.1e-06	0.034719	0.353363	FALSE	FALSE	TRUE	64949	0.000326304	21.1994
rs9650112	Decaffeinated tea	Lung adenocarcinoma	8	133231539	T	C	0.0239904	-0.0766165	0.055859	0.060623	0.00523323	4.6e-06	0.038499	0.0465822	FALSE	FALSE	FALSE	64949	0.000323461	21.0146
rs112423877	Herbal tea intake	Lung adenocarcinoma	14	63615556	A	T	4.05076	0.0983655	0.00698	0.007647	0.733715	3.4e-08	0.097608	0.31357	FALSE	TRUE	TRUE	64949	0.000469075	30.4793
rs114605739	Herbal tea intake	Lung adenocarcinoma	4	139230987	G	A	3.2706	0.043545	0.010861	0.006934	0.584593	2.2e-08	0.090818	0.631604	FALSE	FALSE	TRUE	64949	0.000481688	31.2993
rs141436163	Herbal tea intake	Lung adenocarcinoma	18	22166192	T	G	2.49682	0.0567196	0.018642	0.019916	0.443009	1.7e-08	0.0649	0.382144	FALSE	FALSE	TRUE	64949	0.000488838	31.7641
rs141595975	Herbal tea intake	Lung adenocarcinoma	1	157656601	C	T	4.23585	-0.0810864	0.009742	0.013582	0.669053	2.4e-10	0.099051	0.412995	FALSE	FALSE	TRUE	64949	0.000616765	40.0818
rs145853157	Herbal tea intake	Lung adenocarcinoma	1	193781999	T	A	3.9211	-0.0461047	0.008141	0.005126	0.672118	5.4e-09	0.122754	0.707227	FALSE	TRUE	TRUE	64949	0.000523751	34.0339
rs146680299	Herbal tea intake	Lung adenocarcinoma	8	72815590	T	C	2.86998	0.0200252	0.014203	0.010598	0.515989	2.7e-08	0.07834	0.798244	FALSE	FALSE	TRUE	64949	0.000476099	30.936
rs146747894	Herbal tea intake	Lung adenocarcinoma	8	112678991	A	G	3.42362	-0.000753284	0.010457	0.031165	0.597023	9.8e-09	0.061147	0.990175	FALSE	FALSE	TRUE	64949	0.000506054	32.8833
rs148342659	Herbal tea intake	Lung adenocarcinoma	11	103518019	T	C	4.24384	0.0620814	0.006752	0.009079	0.748342	1.4e-08	0.096915	0.521799	FALSE	FALSE	TRUE	64949	0.000494915	32.1591
rs148443638	Herbal tea intake	Lung adenocarcinoma	6	9736526	A	G	3.845	-0.0874497	0.009776	0.010887	0.618252	5e-10	0.074076	0.237786	FALSE	FALSE	TRUE	64949	0.000595156	38.6766
rs1796468	Herbal tea intake	Lung adenocarcinoma	4	161048894	T	C	4.14799	0.122697	0.007751	0.008958	0.707703	4.6e-09	0.095825	0.200392	FALSE	FALSE	TRUE	64949	0.000528654	34.3526
rs188433347	Herbal tea intake	Lung adenocarcinoma	18	70011738	G	T	3.63371	-0.0271677	0.008704	0.013686	0.655449	3e-08	0.089111	0.760463	FALSE	FALSE	TRUE	64949	0.000472982	30.7333
rs57042533	Herbal tea intake	Lung adenocarcinoma	11	76461386	T	G	4.5911	-0.0414785	0.005412	0.011765	0.823545	2.5e-08	0.082274	0.614158	FALSE	FALSE	TRUE	64949	0.000478276	31.0775
rs79519615	Herbal tea intake	Lung adenocarcinoma	10	127094528	C	T	3.45156	0.0656014	0.009933	0.009459	0.60022	8.9e-09	0.074008	0.3754	FALSE	FALSE	TRUE	64949	0.000508881	33.0671
rs79840793	Herbal tea intake	Lung adenocarcinoma	4	165348005	T	C	3.28994	-0.0445268	0.011362	0.011402	0.571396	8.5e-09	0.07487	0.552032	FALSE	FALSE	TRUE	64949	0.000510161	33.1504
rs79919614	Herbal tea intake	Lung adenocarcinoma	12	68372607	T	A	2.53173	0.0656548	0.020412	0.020691	0.423009	2.2e-09	0.056988	0.249288	FALSE	TRUE	TRUE	64949	0.000551218	35.8197
rs9792217	Herbal tea intake	Lung adenocarcinoma	8	42549676	T	C	2.93094	0.0649972	0.014049	0.022975	0.502233	5.4e-09	0.074958	0.385878	FALSE	FALSE	TRUE	64949	0.000524087	34.0557
rs113322644	Green tea intake	Lung adenocarcinoma	21	33992170	A	C	3.20963	-0.041021	0.011694	0.010504	0.555077	7.4e-09	0.083912	0.624944	FALSE	FALSE	TRUE	64949	0.000514526	33.4341
rs113898417	Green tea intake	Lung adenocarcinoma	16	21667001	G	C	3.97893	0.161652	0.006957	0.00495	0.726631	4.4e-08	0.11015	0.142225	FALSE	TRUE	TRUE	64949	0.000461458	29.9841
rs116035596	Green tea intake	Lung adenocarcinoma	9	28832005	T	C	4.90357	0.100286	0.006559	0.009786	0.742882	4.1e-11	0.101649	0.323843	FALSE	FALSE	TRUE	64949	0.000670381	43.5684
rs116985617	Green tea intake	Lung adenocarcinoma	6	133084903	T	C	3.89273	0.15521	0.008531	0.012401	0.674419	7.8e-09	0.092686	0.0940156	FALSE	FALSE	TRUE	64949	0.000512689	33.3147
rs11976995	Green tea intake	Lung adenocarcinoma	7	157531582	G	T	2.01942	-0.0482673	0.030423	0.02856	0.348689	7e-09	0.048312	0.317758	FALSE	FALSE	TRUE	64949	0.000516155	33.54
rs12144868	Green tea intake	Lung adenocarcinoma	1	41591310	C	T	3.07273	0.0369566	0.015146	0.018841	0.527463	5.7e-09	0.059702	0.535906	FALSE	FALSE	TRUE	64949	0.000522234	33.9353
rs12958992	Green tea intake	Lung adenocarcinoma	18	71259772	G	A	2.16091	-0.0529473	0.026945	0.035778	0.378903	1.2e-08	0.051044	0.299608	FALSE	FALSE	TRUE	64949	0.000500527	32.524
rs142811251	Green tea intake	Lung adenocarcinoma	2	22985272	C	G	3.45976	0.00981666	0.010296	0.01043	0.617814	2.1e-08	0.083548	0.906468	FALSE	TRUE	TRUE	64949	0.000482608	31.3591
rs144954030	Green tea intake	Lung adenocarcinoma	2	213836477	C	T	4.88015	0.139692	0.005665	0.008149	0.821066	2.8e-09	0.099271	0.159377	FALSE	FALSE	TRUE	64949	0.000543628	35.3262
rs145313301	Green tea intake	Lung adenocarcinoma	2	79537576	C	G	4.99373	-0.115164	0.006149	0.008539	0.812513	7.9e-10	0.105047	0.272947	FALSE	TRUE	TRUE	64949	0.000581252	37.7725
rs189140232	Green tea intake	Lung adenocarcinoma	7	35517966	A	G	3.56083	-0.0620797	0.010006	0.014977	0.625652	1.3e-08	0.084304	0.461504	FALSE	FALSE	TRUE	64949	0.00049848	32.3909
rs62059726	Green tea intake	Lung adenocarcinoma	17	48715705	A	G	2.8216	-0.00031705	0.015194	0.017206	0.511814	3.5e-08	0.079114	0.9968	FALSE	FALSE	TRUE	64949	0.000467725	30.3916
rs644205	Green tea intake	Lung adenocarcinoma	10	89745814	A	G	0.848874	0.0240124	0.196485	0.199565	0.150756	1.8e-08	0.020097	0.232174	FALSE	FALSE	TRUE	64949	0.000487925	31.7047
rs78547201	Green tea intake	Lung adenocarcinoma	5	61713522	G	C	3.27496	0.0269009	0.011607	0.012707	0.577735	1.4e-08	0.075931	0.723129	FALSE	TRUE	TRUE	64949	0.000494501	32.1323
rs79638269	Green tea intake	Lung adenocarcinoma	10	14841242	T	C	2.67635	0.0325417	0.016328	0.015893	0.472895	1.5e-08	0.085016	0.701892	FALSE	FALSE	TRUE	64949	0.000492912	32.029
rs79774709	Green tea intake	Lung adenocarcinoma	6	117931871	T	C	5.14056	-0.16167	0.005782	0.005868	0.853785	1.7e-09	0.130304	0.214711	FALSE	FALSE	TRUE	64949	0.000557839	36.2502

## Sheet: S5
Supplemental table S5. Characteristics of instrumental variables associated with tea intake in the pneumonia.
SNP	exposure	outcome	chr.outcome	pos.outcome	effect_allele	other_allele	beta.exposure	beta.outcome	eaf.exposure	eaf.outcome	se.exposure	pval.exposure	se.outcome	pval.outcome	palindromic	ambiguous	mr_keep	exposure	R2	F statistic
rs10493552	Standard tea	pneumonia	1	75126543	A	C	5.15745	0.00369796	0.210598	0.25868	1.12492	4.5e-06	0.00748197	0.621131	FALSE	FALSE	TRUE	64949	0.000323529	21.0191
rs10801677	Standard tea	pneumonia	1	198659354	G	A	-13.061	-0.00132234	0.030548	0.0362002	2.67526	1e-06	0.0175131	0.939812	FALSE	FALSE	TRUE	64949	0.00036685	23.8346
rs10969132	Standard tea	pneumonia	9	29408137	T	G	9.30132	-0.0158203	0.053742	0.0718909	2.03597	4.9e-06	0.0127166	0.213475	FALSE	FALSE	TRUE	64949	0.000321244	20.8705
rs115709030	Standard tea	pneumonia	10	125698031	C	G	14.2008	-0.000105373	0.026624	0.0276624	3.01379	2.5e-06	0.0203678	0.995872	TRUE	FALSE	TRUE	64949	0.000341727	22.2017
rs140745793	Standard tea	pneumonia	9	118411682	A	G	-12.438	-0.0853838	0.031449	0.0108046	2.67112	3.2e-06	0.0328411	0.00932502	FALSE	FALSE	TRUE	64949	0.000333731	21.6821
rs149011033	Standard tea	pneumonia	8	39531058	C	T	14.2336	-0.0261583	0.025809	0.0233504	2.96125	1.5e-06	0.0219859	0.234133	FALSE	FALSE	TRUE	64949	0.000355592	23.1029
rs2389763	Standard tea	pneumonia	7	17268223	C	T	5.64296	-0.00328701	0.592157	0.618503	0.934115	1.5e-09	0.00675737	0.62666	FALSE	FALSE	TRUE	64949	0.000561561	36.4922
rs2472297	Standard tea	pneumonia	15	74735539	T	C	10.2075	-0.0051091	0.25771	0.247903	1.04443	1.5e-22	0.00757663	0.500106	FALSE	FALSE	TRUE	64949	0.00146848	95.5139
rs4791937	Standard tea	pneumonia	17	10199952	C	T	5.08384	0.00157663	0.738055	0.710977	1.04373	1.1e-06	0.00724913	0.827825	FALSE	FALSE	TRUE	64949	0.000365154	23.7243
rs702841	Standard tea	pneumonia	1	32744812	T	C	4.62683	-0.00716476	0.323405	0.354069	1.01109	4.7e-06	0.00690924	0.299744	FALSE	FALSE	TRUE	64949	0.000322311	20.9399
rs7233417	Standard tea	pneumonia	18	37620217	A	G	4.49714	0.00150734	0.359559	0.329432	0.957195	2.6e-06	0.00697291	0.828854	FALSE	FALSE	TRUE	64949	0.000339744	22.0729
rs729009	Standard tea	pneumonia	9	90309086	T	C	4.71588	0.00127466	0.287566	0.360142	1.01767	3.6e-06	0.00684812	0.85234	FALSE	FALSE	TRUE	64949	0.000330518	21.4733
rs78981082	Standard tea	pneumonia	10	24977353	G	A	-9.95702	0.0310136	0.059257	0.0460884	1.98884	5.5e-07	0.0158384	0.0502146	FALSE	FALSE	TRUE	64949	0.000385762	25.0637
rs908817	Standard tea	pneumonia	15	76346850	A	G	5.24212	0.00366819	0.332653	0.353759	0.975876	7.8e-08	0.00683812	0.59166	FALSE	FALSE	TRUE	64949	0.000444078	28.8543
rs10741694	Tea intake	pneumonia	11	16264637	C	T	0.0150037	-0.0176362	0.627915	0.732746	0.00219355	7.9e-12	0.0074053	0.0172393	FALSE	FALSE	TRUE	447485	0.000104539	46.7843
rs10752269	Tea intake	pneumonia	10	12650903	A	G	-0.0128727	0.00261766	0.506082	0.647264	0.00211975	1.3e-09	0.00684135	0.701998	FALSE	FALSE	TRUE	447485	8.24054e-05	36.8781
rs10764990	Tea intake	pneumonia	10	127354344	A	G	-0.0121906	-0.00143452	0.607155	0.531623	0.00216898	1.9e-08	0.0065676	0.827099	FALSE	FALSE	TRUE	447485	7.05878e-05	31.5891
rs11164870	Tea intake	pneumonia	1	93086630	G	C	-0.0119604	0.00452262	0.604574	0.62815	0.00218232	4.2e-08	0.00680043	0.506019	TRUE	FALSE	TRUE	447485	6.71192e-05	30.0367
rs1156588	Tea intake	pneumonia	2	58288240	G	A	-0.015454	-0.0012242	0.210071	0.227178	0.00260325	2.9e-09	0.00779937	0.875275	FALSE	FALSE	TRUE	447485	7.87476e-05	35.241
rs11587444	Tea intake	pneumonia	1	150750368	G	A	0.0140328	-0.0103309	0.393464	0.402928	0.00217078	1e-10	0.00667057	0.121448	FALSE	FALSE	TRUE	447485	9.33766e-05	41.7883
rs12591786	Tea intake	pneumonia	15	60610313	T	C	-0.0184399	-0.00552572	0.158804	0.0987814	0.00294243	3.7e-10	0.011013	0.615847	FALSE	FALSE	TRUE	447485	8.77583e-05	39.2738
rs13282783	Tea intake	pneumonia	8	22231462	T	C	-0.0135837	-0.00533395	0.285899	0.408977	0.00235432	7.9e-09	0.00669151	0.425381	FALSE	FALSE	TRUE	447485	7.43865e-05	33.2892
rs132904	Tea intake	pneumonia	22	41402892	C	G	0.0166007	0.00418641	0.778651	0.760665	0.00255257	7.8e-11	0.00765411	0.584413	TRUE	FALSE	TRUE	447485	9.451e-05	42.2956
rs141071726	Tea intake	pneumonia	7	17518956	A	G	0.0407321	0.0305279	0.026713	0.0145109	0.00681204	2.2e-09	0.0276597	0.269725	FALSE	FALSE	TRUE	447485	7.98925e-05	35.7534
rs1453548	Tea intake	pneumonia	11	59424616	A	T	-0.0133414	0.00110105	0.664929	0.669732	0.00224973	3e-09	0.00694689	0.874067	TRUE	FALSE	TRUE	447485	7.85831e-05	35.1674
rs1481012	Tea intake	pneumonia	4	88117930	G	A	-0.0262435	0.0253227	0.112209	0.074716	0.00335608	5.3e-15	0.012497	0.0427337	FALSE	FALSE	TRUE	447485	0.000136628	61.1473
rs149805207	Tea intake	pneumonia	6	136774131	G	A	-0.0719337	-0.0101584	0.008538	0.0206109	0.0125823	1.1e-08	0.0235355	0.666018	FALSE	FALSE	TRUE	447485	7.30356e-05	32.6846
rs17245213	Tea intake	pneumonia	11	1658539	A	G	-0.0146481	-0.0111834	0.208046	0.17444	0.00260905	2e-08	0.0086265	0.194836	FALSE	FALSE	TRUE	447485	7.0435e-05	31.5207
rs17576658	Tea intake	pneumonia	13	99619765	A	G	-0.0134812	-0.000570167	0.247081	0.230366	0.00245655	4.1e-08	0.00784124	0.942034	FALSE	FALSE	TRUE	447485	6.72974e-05	30.1165
rs17685	Tea intake	pneumonia	7	75986787	A	G	0.0230655	-0.00495125	0.277512	0.380226	0.00236195	1.6e-22	0.00673973	0.462561	FALSE	FALSE	TRUE	447485	0.000213066	95.3635
rs2117137	Tea intake	pneumonia	3	89476355	G	A	0.0129948	-0.00675489	0.405148	0.484357	0.0021557	1.7e-09	0.00657689	0.30439	FALSE	FALSE	TRUE	447485	8.11986e-05	36.338
rs2273447	Tea intake	pneumonia	20	64268767	T	A	0.0174715	-0.0146566	0.203788	0.137249	0.00263421	3.3e-11	0.00957661	0.125903	TRUE	FALSE	TRUE	447485	9.82966e-05	43.9904
rs2279844	Tea intake	pneumonia	17	42667791	A	G	-0.0119879	-0.0169993	0.379343	0.364642	0.00218318	4e-08	0.00679011	0.0122959	FALSE	FALSE	TRUE	447485	6.73751e-05	30.1512
rs2351187	Tea intake	pneumonia	10	85090860	A	G	0.0129023	-0.0107256	0.318935	0.314763	0.0022823	1.6e-08	0.00705053	0.128198	FALSE	FALSE	TRUE	447485	7.14133e-05	31.9585
rs2472297	Tea intake	pneumonia	15	74735539	T	C	0.0533453	-0.0051091	0.262049	0.247903	0.00240098	2.3e-109	0.00757663	0.500106	FALSE	FALSE	TRUE	447485	0.00110194	493.643
rs2478875	Tea intake	pneumonia	6	51418312	G	A	0.0218943	-0.0127385	0.208758	0.171708	0.00261129	5.1e-17	0.0086712	0.141816	FALSE	FALSE	TRUE	447485	0.000157074	70.2991
rs2645929	Tea intake	pneumonia	13	55870395	G	A	-0.0149842	0.00318616	0.813066	0.850608	0.0027166	3.5e-08	0.00921297	0.729468	FALSE	FALSE	TRUE	447485	6.79842e-05	30.4238
rs2783129	Tea intake	pneumonia	13	79594585	G	C	-0.0117331	-0.00864688	0.484878	0.448852	0.00213314	3.8e-08	0.0065951	0.189822	TRUE	TRUE	FALSE	447485	6.7605e-05	30.2541
rs34619	Tea intake	pneumonia	5	61169538	A	G	0.0117117	0.000499181	0.430905	0.422947	0.0021375	4.3e-08	0.00664483	0.940117	FALSE	FALSE	TRUE	447485	6.70842e-05	30.021
rs4410790	Tea intake	pneumonia	7	17244953	C	T	0.0405506	-0.00398582	0.631224	0.662595	0.00219507	3.4e-76	0.00693314	0.565363	FALSE	FALSE	TRUE	447485	0.000762058	341.268
rs4808193	Tea intake	pneumonia	19	19299813	C	T	0.0151149	0.000687914	0.335324	0.247013	0.0022472	1.7e-11	0.00760391	0.927915	FALSE	FALSE	TRUE	447485	0.000101089	45.2403
rs4817505	Tea intake	pneumonia	21	32971520	C	T	0.015068	0.00251115	0.38998	0.433437	0.0021746	4.2e-12	0.0066436	0.705446	FALSE	FALSE	TRUE	447485	0.000107282	48.0121
rs56188862	Tea intake	pneumonia	1	174220131	C	T	-0.0157568	-0.0104725	0.387454	0.364973	0.0021747	4.3e-13	0.00678964	0.12297	FALSE	FALSE	TRUE	447485	0.000117303	52.4971
rs56348300	Tea intake	pneumonia	9	7054124	G	C	0.0158824	-0.0119918	0.184619	0.130493	0.00273191	6.1e-09	0.00972172	0.217387	TRUE	FALSE	TRUE	447485	7.55246e-05	33.7985
rs57462170	Tea intake	pneumonia	3	50202370	A	G	0.0191505	0.00883256	0.108773	0.142547	0.00340563	1.9e-08	0.00938301	0.346533	FALSE	FALSE	TRUE	447485	7.06572e-05	31.6201
rs57631352	Tea intake	pneumonia	19	4338176	G	A	-0.0131035	0.00130858	0.296859	0.336555	0.00232117	1.7e-08	0.0069242	0.850103	FALSE	FALSE	TRUE	447485	7.12117e-05	31.8683
rs6829	Tea intake	pneumonia	13	110878917	T	C	-0.0119163	-0.0146761	0.596155	0.599791	0.00216546	3.7e-08	0.00668948	0.0282423	FALSE	FALSE	TRUE	447485	6.76666e-05	30.2817
rs713598	Tea intake	pneumonia	7	141973545	G	C	0.0133969	0.000121563	0.402254	0.350063	0.00215659	5.2e-10	0.00687182	0.985886	TRUE	FALSE	TRUE	447485	8.62298e-05	38.5897
rs72797284	Tea intake	pneumonia	5	152652090	G	A	-0.0171147	-0.00623015	0.270797	0.209722	0.00238353	7e-13	0.00806663	0.439915	FALSE	FALSE	TRUE	447485	0.000115204	51.5579
rs7757102	Tea intake	pneumonia	6	136901533	G	A	-0.0118039	0.00429752	0.555426	0.566748	0.00213302	3.1e-08	0.00660478	0.515261	FALSE	FALSE	TRUE	447485	6.8431e-05	30.6238
rs9302428	Tea intake	pneumonia	16	24706279	G	C	0.0122457	-0.00419172	0.635799	0.63878	0.00220122	2.6e-08	0.00681601	0.538567	TRUE	FALSE	TRUE	447485	6.91563e-05	30.9484
rs9624470	Tea intake	pneumonia	22	24424300	A	G	0.0252071	-0.0210385	0.580054	0.548496	0.00215485	1.3e-31	0.00658246	0.00139274	FALSE	FALSE	TRUE	447485	0.000305704	136.839
rs9648476	Tea intake	pneumonia	7	39253434	A	G	0.0125013	-0.00724802	0.622954	0.638331	0.00218542	1.1e-08	0.00682384	0.288162	FALSE	FALSE	TRUE	447485	7.3119e-05	32.7219
rs977474	Tea intake	pneumonia	12	11132173	T	C	0.0217813	0.00576957	0.833746	0.914971	0.00285559	2.4e-14	0.0117245	0.622653	FALSE	FALSE	TRUE	447485	0.000129999	58.18
rs9937354	Tea intake	pneumonia	16	53765935	A	G	-0.0140923	-0.00311069	0.424074	0.428583	0.0021433	4.9e-11	0.0066069	0.637767	FALSE	FALSE	TRUE	447485	9.66001e-05	43.2311
rs11049045	Decaffeinated tea	pneumonia	12	27558038	C	T	-0.0121928	0.000641048	0.305941	0.343218	0.00260205	2.8e-06	0.00688021	0.925766	FALSE	FALSE	TRUE	64949	0.000337953	21.9565
rs112200384	Decaffeinated tea	pneumonia	9	102238311	G	T	0.0339284	-0.0005008	0.031763	0.0144196	0.00684075	7.1e-07	0.0274518	0.985445	FALSE	FALSE	TRUE	64949	0.000378602	24.5983
rs112262589	Decaffeinated tea	pneumonia	1	241138096	T	C	0.0169583	0.00420434	0.159763	0.117361	0.00326378	2e-07	0.0101534	0.678814	FALSE	FALSE	TRUE	64949	0.000415499	26.9966
rs117372585	Decaffeinated tea	pneumonia	9	37683601	A	G	0.0564464	0.0122661	0.010832	0.0148397	0.0116125	1.2e-06	0.0270074	0.649703	FALSE	FALSE	TRUE	64949	0.000363656	23.627
rs117392303	Decaffeinated tea	pneumonia	6	157060226	C	T	-0.0300694	0.0148624	0.034727	0.0266096	0.00653959	4.3e-06	0.0204911	0.468262	FALSE	FALSE	TRUE	64949	0.000325413	21.1415
rs1230083	Decaffeinated tea	pneumonia	17	45423471	A	G	-0.0114378	0.00490225	0.547155	0.608416	0.00241799	2.2e-06	0.00672314	0.465904	FALSE	FALSE	TRUE	64949	0.000344393	22.375
rs149900202	Decaffeinated tea	pneumonia	3	115534606	T	A	0.0377126	0.00500749	0.025732	0.0474536	0.00758867	6.7e-07	0.0154332	0.745588	TRUE	FALSE	TRUE	64949	0.000380105	24.6961
rs17548427	Decaffeinated tea	pneumonia	15	53475929	C	T	0.0391565	-0.000120722	0.022333	0.0368157	0.0081118	1.4e-06	0.0174822	0.99449	FALSE	FALSE	TRUE	64949	0.000358629	23.3002
rs17600031	Decaffeinated tea	pneumonia	13	51823771	A	G	0.0172079	-0.0129731	0.12031	0.0726291	0.00372241	3.8e-06	0.0126215	0.304017	FALSE	FALSE	TRUE	64949	0.000328921	21.3695
rs2552990	Decaffeinated tea	pneumonia	5	155631887	C	T	-0.0157033	-0.00998361	0.150255	0.127805	0.00336716	3.1e-06	0.00980105	0.30838	FALSE	FALSE	TRUE	64949	0.000334762	21.7491
rs35615191	Decaffeinated tea	pneumonia	6	168415229	A	G	0.0464487	-0.0368921	0.014819	0.0208069	0.00993919	3e-06	0.0231156	0.110493	FALSE	FALSE	TRUE	64949	0.000336145	21.839
rs7069965	Decaffeinated tea	pneumonia	10	111739124	A	G	-0.0138563	-0.00249165	0.205197	0.225037	0.00298098	3.3e-06	0.00784576	0.750803	FALSE	FALSE	TRUE	64949	0.000332552	21.6054
rs72670794	Decaffeinated tea	pneumonia	4	125236865	G	T	0.0173374	-0.00947203	0.131396	0.082935	0.00359546	1.4e-06	0.0120253	0.430887	FALSE	FALSE	TRUE	64949	0.000357875	23.2512
rs7267323	Decaffeinated tea	pneumonia	20	41383381	A	G	0.0156904	-0.0023911	0.165131	0.238975	0.00324953	1.4e-06	0.00770821	0.756408	FALSE	FALSE	TRUE	64949	0.000358838	23.3138
rs74485077	Decaffeinated tea	pneumonia	13	26307326	A	G	0.0298991	0.0344981	0.038607	0.0234853	0.00623051	1.6e-06	0.0217093	0.112039	FALSE	FALSE	TRUE	64949	0.00035444	23.028
rs9623784	Decaffeinated tea	pneumonia	22	43224651	A	G	0.0229082	0.00820583	0.063591	0.111414	0.00497534	4.1e-06	0.0104156	0.430789	FALSE	FALSE	TRUE	64949	0.000326304	21.1994
rs9650112	Decaffeinated tea	pneumonia	8	132219292	T	C	0.0239904	0.0169792	0.055859	0.0663548	0.00523323	4.6e-06	0.0132188	0.198975	FALSE	FALSE	TRUE	64949	0.000323461	21.0146
rs112423877	Herbal tea intake	pneumonia	14	63148838	A	T	4.05076	-0.0722591	0.00698	0.00438474	0.733715	3.4e-08	0.0506034	0.153307	TRUE	FALSE	TRUE	64949	0.000469075	30.4793
rs114605739	Herbal tea intake	pneumonia	4	138309833	G	A	3.2706	-0.0721308	0.010861	0.00466697	0.584593	2.2e-08	0.047915	0.132224	FALSE	FALSE	TRUE	64949	0.000481688	31.2993
rs141436163	Herbal tea intake	pneumonia	18	24586228	T	G	2.49682	0.0282812	0.018642	0.0251767	0.443009	1.7e-08	0.0210435	0.178967	FALSE	FALSE	TRUE	64949	0.000488838	31.7641
rs141595975	Herbal tea intake	pneumonia	1	157686811	C	T	4.23585	0.00550491	0.009742	0.0129701	0.669053	2.4e-10	0.0297422	0.85316	FALSE	FALSE	TRUE	64949	0.000616765	40.0818
rs142141377	Herbal tea intake	pneumonia	1	209469760	C	A	4.95948	-0.0433956	0.006138	0.00396183	0.797242	4.9e-10	0.0535213	0.417476	FALSE	FALSE	TRUE	64949	0.000595471	38.6971
rs145853157	Herbal tea intake	pneumonia	1	193812869	T	A	3.9211	0.0261123	0.008141	0.0206752	0.672118	5.4e-09	0.0230813	0.257921	TRUE	FALSE	TRUE	64949	0.000523751	34.0339
rs146680299	Herbal tea intake	pneumonia	8	71903355	T	C	2.86998	0.000881621	0.014203	0.0206638	0.515989	2.7e-08	0.0232314	0.969728	FALSE	FALSE	TRUE	64949	0.000476099	30.936
rs146747894	Herbal tea intake	pneumonia	8	111666762	A	G	3.42362	0.0437585	0.010457	0.0293164	0.597023	9.8e-09	0.0194763	0.0246553	FALSE	FALSE	TRUE	64949	0.000506054	32.8833
rs148342659	Herbal tea intake	pneumonia	11	103647291	T	C	4.24384	0.0145303	0.006752	0.0289505	0.748342	1.4e-08	0.0196641	0.459954	FALSE	FALSE	TRUE	64949	0.000494915	32.1591
rs148443638	Herbal tea intake	pneumonia	6	9736293	A	G	3.845	-0.00346977	0.009776	0.0665286	0.618252	5e-10	0.0132613	0.793593	FALSE	FALSE	TRUE	64949	0.000595156	38.6766
rs1796468	Herbal tea intake	pneumonia	4	160127742	T	C	4.14799	-0.00958511	0.007751	0.0337721	0.707703	4.6e-09	0.0184763	0.603915	FALSE	FALSE	TRUE	64949	0.000528654	34.3526
rs188433347	Herbal tea intake	pneumonia	18	72344503	G	T	3.63371	-0.0188087	0.008704	0.00590601	0.655449	3e-08	0.0434607	0.665178	FALSE	FALSE	TRUE	64949	0.000472982	30.7333
rs57042533	Herbal tea intake	pneumonia	11	76750342	T	G	4.5911	0.00452881	0.005412	0.0345409	0.823545	2.5e-08	0.0179948	0.801294	FALSE	FALSE	TRUE	64949	0.000478276	31.0775
rs73118299	Herbal tea intake	pneumonia	7	52636338	G	A	4.30532	-0.021686	0.007719	0.00324202	0.744377	7.3e-09	0.0588417	0.712464	FALSE	FALSE	TRUE	64949	0.000514789	33.4512
rs77677063	Herbal tea intake	pneumonia	18	50721934	T	C	3.53501	0.0198108	0.009871	0.00506037	0.632623	2.3e-08	0.0470681	0.673829	FALSE	FALSE	TRUE	64949	0.000480519	31.2232
rs79519615	Herbal tea intake	pneumonia	10	125405959	C	T	3.45156	-0.0330656	0.009933	0.0100412	0.60022	8.9e-09	0.032944	0.315527	FALSE	FALSE	TRUE	64949	0.000508881	33.0671
rs79840793	Herbal tea intake	pneumonia	4	164426853	T	C	3.28994	0.0961611	0.011362	0.00310002	0.571396	8.5e-09	0.0596142	0.106732	FALSE	FALSE	TRUE	64949	0.000510161	33.1504
rs79919614	Herbal tea intake	pneumonia	12	67978827	T	A	2.53173	0.00680507	0.020412	0.0391633	0.423009	2.2e-09	0.0169806	0.6886	TRUE	FALSE	TRUE	64949	0.000551218	35.8197
rs9792217	Herbal tea intake	pneumonia	8	42694533	T	C	2.93094	0.0174504	0.014049	0.0113209	0.502233	5.4e-09	0.0309685	0.573101	FALSE	FALSE	TRUE	64949	0.000524087	34.0557
rs113322644	Green tea intake	pneumonia	21	32619860	A	C	3.20963	-0.0153687	0.011694	0.00425397	0.555077	7.4e-09	0.0498913	0.75805	FALSE	FALSE	TRUE	64949	0.000514526	33.4341
rs113898417	Green tea intake	pneumonia	16	21603574	G	C	3.97893	0.0464843	0.006957	0.00220429	0.726631	4.4e-08	0.0715221	0.515738	TRUE	FALSE	TRUE	64949	0.000461458	29.9841
rs115952340	Green tea intake	pneumonia	3	40833901	A	G	3.00972	-0.0320933	0.01334	0.00336816	0.550266	4.5e-08	0.0581971	0.581318	FALSE	FALSE	TRUE	64949	0.000460399	29.9153
rs116035596	Green tea intake	pneumonia	9	28832007	T	C	4.90357	-0.00442065	0.006559	0.00813371	0.742882	4.1e-11	0.0367452	0.904241	FALSE	FALSE	TRUE	64949	0.000670381	43.5684
rs116985617	Green tea intake	pneumonia	6	132763764	T	C	3.89273	0.0575739	0.008531	0.00501018	0.674419	7.8e-09	0.047137	0.221928	FALSE	FALSE	TRUE	64949	0.000512689	33.3147
rs117077082	Green tea intake	pneumonia	20	44300228	G	A	1.92055	-0.0143389	0.031795	0.0462589	0.34217	2e-08	0.0155941	0.357829	FALSE	FALSE	TRUE	64949	0.000484824	31.5032
rs117251267	Green tea intake	pneumonia	13	95021353	C	T	3.55014	-0.0312782	0.01159	0.0124195	0.617762	9.1e-09	0.0302681	0.301429	FALSE	FALSE	TRUE	64949	0.000508224	33.0244
rs11976995	Green tea intake	pneumonia	7	157738890	G	T	2.01942	0.0149318	0.030423	0.0291123	0.348689	7e-09	0.0195238	0.444392	FALSE	FALSE	TRUE	64949	0.000516155	33.54
rs12958992	Green tea intake	pneumonia	18	73592537	G	A	2.16091	0.000616677	0.026945	0.0290342	0.378903	1.2e-08	0.0197248	0.975059	FALSE	FALSE	TRUE	64949	0.000500527	32.524
rs142373582	Green tea intake	pneumonia	14	104291444	C	T	3.24633	0.0231565	0.014186	0.00389299	0.565762	9.6e-09	0.0561498	0.680041	FALSE	FALSE	TRUE	64949	0.00050667	32.9234
rs142811251	Green tea intake	pneumonia	2	22762400	C	G	3.45976	0.00672855	0.010296	0.0255696	0.617814	2.1e-08	0.0208397	0.746793	TRUE	FALSE	TRUE	64949	0.000482608	31.3591
rs144954030	Green tea intake	pneumonia	2	212971753	C	T	4.88015	0.0215333	0.005665	0.0258566	0.821066	2.8e-09	0.0206535	0.297136	FALSE	FALSE	TRUE	64949	0.000543628	35.3262
rs145313301	Green tea intake	pneumonia	2	79310450	C	G	4.99373	-0.0727222	0.006149	0.00169753	0.812513	7.9e-10	0.0813674	0.371455	TRUE	FALSE	TRUE	64949	0.000581252	37.7725
rs183788045	Green tea intake	pneumonia	11	64238809	T	G	3.54822	-0.128595	0.008749	0.00355051	0.64978	4.7e-08	0.0556518	0.0208487	FALSE	FALSE	TRUE	64949	0.000458898	29.8178
rs189140232	Green tea intake	pneumonia	7	35478356	A	G	3.56083	0.020407	0.010006	0.0152913	0.625652	1.3e-08	0.0270225	0.450139	FALSE	FALSE	TRUE	64949	0.00049848	32.3909
rs62059726	Green tea intake	pneumonia	17	50638344	A	G	2.8216	-0.0390125	0.015194	0.00642015	0.511814	3.5e-08	0.0418631	0.351384	FALSE	FALSE	TRUE	64949	0.000467725	30.3916
rs644205	Green tea intake	pneumonia	10	87986057	A	G	0.848874	-0.00834567	0.196485	0.226687	0.150756	1.8e-08	0.00780835	0.285154	FALSE	FALSE	TRUE	64949	0.000487925	31.7047
rs78547201	Green tea intake	pneumonia	5	62417695	G	C	3.27496	-0.00325582	0.011607	0.0358013	0.577735	1.4e-08	0.0177935	0.854816	TRUE	FALSE	TRUE	64949	0.000494501	32.1323
rs79638269	Green tea intake	pneumonia	10	14799243	T	C	2.67635	0.033496	0.016328	0.0214719	0.472895	1.5e-08	0.0227929	0.141676	FALSE	FALSE	TRUE	64949	0.000492912	32.029
rs79774709	Green tea intake	pneumonia	6	117610708	T	C	5.14056	0.0193173	0.005782	0.00416805	0.853785	1.7e-09	0.0511038	0.70543	FALSE	FALSE	TRUE	64949	0.000557839	36.2502

## Sheet: S6
Supplemental table S6. Characteristics of instrumental variables associated with tea intake in the Bacterial pneumonia.
SNP	exposure	outcome	chr.outcome	pos.outcome	effect_allele	other_allele	beta.exposure	beta.outcome	eaf.exposure	eaf.outcome	se.exposure	pval.exposure	se.outcome	pval.outcome	palindromic	ambiguous	mr_keep	exposure	R2	F statistic
rs10493552	Standard tea	Bacterial pneumonia	1	75126543	A	C	5.15745	0.00546742	0.210598	0.25871	1.12492	4.5e-06	0.0131847	0.678377	FALSE	FALSE	TRUE	64949	0.000323529	21.0191
rs10801677	Standard tea	Bacterial pneumonia	1	198659354	G	A	-13.061	-0.00731909	0.030548	0.0362161	2.67526	1e-06	0.0306842	0.81147	FALSE	FALSE	TRUE	64949	0.00036685	23.8346
rs10969132	Standard tea	Bacterial pneumonia	9	29408137	T	G	9.30132	0.0151571	0.053742	0.0721469	2.03597	4.9e-06	0.0222421	0.495581	FALSE	FALSE	TRUE	64949	0.000321244	20.8705
rs115709030	Standard tea	Bacterial pneumonia	10	125698031	C	G	14.2008	0.0314666	0.026624	0.027748	3.01379	2.5e-06	0.0357167	0.378315	TRUE	FALSE	TRUE	64949	0.000341727	22.2017
rs140745793	Standard tea	Bacterial pneumonia	9	118411682	A	G	-12.438	-0.0163134	0.031449	0.0109466	2.67112	3.2e-06	0.056516	0.77285	FALSE	FALSE	TRUE	64949	0.000333731	21.6821
rs149011033	Standard tea	Bacterial pneumonia	8	39531058	C	T	14.2336	-0.116573	0.025809	0.0234162	2.96125	1.5e-06	0.0396418	0.00327507	FALSE	FALSE	TRUE	64949	0.000355592	23.1029
rs2389763	Standard tea	Bacterial pneumonia	7	17268223	C	T	5.64296	0.00302396	0.592157	0.618825	0.934115	1.5e-09	0.0119288	0.799882	FALSE	FALSE	TRUE	64949	0.000561561	36.4922
rs2472297	Standard tea	Bacterial pneumonia	15	74735539	T	C	10.2075	-0.0222181	0.25771	0.247824	1.04443	1.5e-22	0.0133573	0.096241	FALSE	FALSE	TRUE	64949	0.00146848	95.5139
rs4791937	Standard tea	Bacterial pneumonia	17	10199952	C	T	5.08384	-0.00532378	0.738055	0.710815	1.04373	1.1e-06	0.0127855	0.677124	FALSE	FALSE	TRUE	64949	0.000365154	23.7243
rs702841	Standard tea	Bacterial pneumonia	1	32744812	T	C	4.62683	-0.00215636	0.323405	0.354084	1.01109	4.7e-06	0.0121675	0.859333	FALSE	FALSE	TRUE	64949	0.000322311	20.9399
rs7233417	Standard tea	Bacterial pneumonia	18	37620217	A	G	4.49714	0.0213858	0.359559	0.329533	0.957195	2.6e-06	0.012286	0.081741	FALSE	FALSE	TRUE	64949	0.000339744	22.0729
rs729009	Standard tea	Bacterial pneumonia	9	90309086	T	C	4.71588	0.0121905	0.287566	0.360507	1.01767	3.6e-06	0.0120533	0.311836	FALSE	FALSE	TRUE	64949	0.000330518	21.4733
rs78981082	Standard tea	Bacterial pneumonia	10	24977353	G	A	-9.95702	-0.0134944	0.059257	0.0459371	1.98884	5.5e-07	0.0278236	0.627678	FALSE	FALSE	TRUE	64949	0.000385762	25.0637
rs908817	Standard tea	Bacterial pneumonia	15	76346850	A	G	5.24212	0.00943395	0.332653	0.353788	0.975876	7.8e-08	0.0120532	0.433807	FALSE	FALSE	TRUE	64949	0.000444078	28.8543
rs10741694	Tea intake	Bacterial pneumonia	11	16264637	C	T	0.0150037	-0.0155854	0.627915	0.733156	0.00219355	7.9e-12	0.0130882	0.233734	FALSE	FALSE	TRUE	447485	0.000104539	46.7843
rs10752269	Tea intake	Bacterial pneumonia	10	12650903	A	G	-0.0128727	0.0169366	0.506082	0.64724	0.00211975	1.3e-09	0.0120615	0.160262	FALSE	FALSE	TRUE	447485	8.24054e-05	36.8781
rs10764990	Tea intake	Bacterial pneumonia	10	127354344	A	G	-0.0121906	-0.0069716	0.607155	0.531569	0.00216898	1.9e-08	0.0115746	0.546962	FALSE	FALSE	TRUE	447485	7.05878e-05	31.5891
rs11164870	Tea intake	Bacterial pneumonia	1	93086630	G	C	-0.0119604	0.0127769	0.604574	0.628232	0.00218232	4.2e-08	0.0119933	0.286723	TRUE	FALSE	TRUE	447485	6.71192e-05	30.0367
rs1156588	Tea intake	Bacterial pneumonia	2	58288240	G	A	-0.015454	0.00372471	0.210071	0.22714	0.00260325	2.9e-09	0.0137666	0.786729	FALSE	FALSE	TRUE	447485	7.87476e-05	35.241
rs11587444	Tea intake	Bacterial pneumonia	1	150750368	G	A	0.0140328	-0.0140552	0.393464	0.403038	0.00217078	1e-10	0.01177	0.232416	FALSE	FALSE	TRUE	447485	9.33766e-05	41.7883
rs12591786	Tea intake	Bacterial pneumonia	15	60610313	T	C	-0.0184399	-0.0159957	0.158804	0.0986771	0.00294243	3.7e-10	0.0194248	0.410243	FALSE	FALSE	TRUE	447485	8.77583e-05	39.2738
rs13282783	Tea intake	Bacterial pneumonia	8	22231462	T	C	-0.0135837	-0.00883765	0.285899	0.409412	0.00235432	7.9e-09	0.0117818	0.453189	FALSE	FALSE	TRUE	447485	7.43865e-05	33.2892
rs132904	Tea intake	Bacterial pneumonia	22	41402892	C	G	0.0166007	0.0128826	0.778651	0.760711	0.00255257	7.8e-11	0.0134928	0.33969	TRUE	FALSE	TRUE	447485	9.451e-05	42.2956
rs141071726	Tea intake	Bacterial pneumonia	7	17518956	A	G	0.0407321	0.0149464	0.026713	0.0144032	0.00681204	2.2e-09	0.0496909	0.763577	FALSE	FALSE	TRUE	447485	7.98925e-05	35.7534
rs1453548	Tea intake	Bacterial pneumonia	11	59424616	A	T	-0.0133414	0.00383763	0.664929	0.669678	0.00224973	3e-09	0.012238	0.753838	TRUE	FALSE	TRUE	447485	7.85831e-05	35.1674
rs1481012	Tea intake	Bacterial pneumonia	4	88117930	G	A	-0.0262435	0.00399426	0.112209	0.0744067	0.00335608	5.3e-15	0.0220942	0.856537	FALSE	FALSE	TRUE	447485	0.000136628	61.1473
rs149805207	Tea intake	Bacterial pneumonia	6	136774131	G	A	-0.0719337	0.00241454	0.008538	0.0206496	0.0125823	1.1e-08	0.041418	0.953512	FALSE	FALSE	TRUE	447485	7.30356e-05	32.6846
rs17245213	Tea intake	Bacterial pneumonia	11	1658539	A	G	-0.0146481	-0.0226831	0.208046	0.1744	0.00260905	2e-08	0.0152316	0.13643	FALSE	FALSE	TRUE	447485	7.0435e-05	31.5207
rs17576658	Tea intake	Bacterial pneumonia	13	99619765	A	G	-0.0134812	-0.00750043	0.247081	0.230492	0.00245655	4.1e-08	0.0137947	0.586636	FALSE	FALSE	TRUE	447485	6.72974e-05	30.1165
rs17685	Tea intake	Bacterial pneumonia	7	75986787	A	G	0.0230655	0.0126128	0.277512	0.380774	0.00236195	1.6e-22	0.0118643	0.287741	FALSE	FALSE	TRUE	447485	0.000213066	95.3635
rs2117137	Tea intake	Bacterial pneumonia	3	89476355	G	A	0.0129948	-0.0232491	0.405148	0.484359	0.0021557	1.7e-09	0.0115906	0.0448714	FALSE	FALSE	TRUE	447485	8.11986e-05	36.338
rs2273447	Tea intake	Bacterial pneumonia	20	64268767	T	A	0.0174715	-0.006035	0.203788	0.137442	0.00263421	3.3e-11	0.0169095	0.721166	TRUE	FALSE	TRUE	447485	9.82966e-05	43.9904
rs2279844	Tea intake	Bacterial pneumonia	17	42667791	A	G	-0.0119879	-0.0191195	0.379343	0.364992	0.00218318	4e-08	0.0119753	0.11036	FALSE	FALSE	TRUE	447485	6.73751e-05	30.1512
rs2351187	Tea intake	Bacterial pneumonia	10	85090860	A	G	0.0129023	-0.001255	0.318935	0.31515	0.0022823	1.6e-08	0.0124164	0.91949	FALSE	FALSE	TRUE	447485	7.14133e-05	31.9585
rs2472297	Tea intake	Bacterial pneumonia	15	74735539	T	C	0.0533453	-0.0222181	0.262049	0.247824	0.00240098	2.3e-109	0.0133573	0.096241	FALSE	FALSE	TRUE	447485	0.00110194	493.643
rs2478875	Tea intake	Bacterial pneumonia	6	51418312	G	A	0.0218943	0.00263135	0.208758	0.171857	0.00261129	5.1e-17	0.0153016	0.863465	FALSE	FALSE	TRUE	447485	0.000157074	70.2991
rs2645929	Tea intake	Bacterial pneumonia	13	55870395	G	A	-0.0149842	-0.0188796	0.813066	0.850364	0.0027166	3.5e-08	0.0162372	0.244937	FALSE	FALSE	TRUE	447485	6.79842e-05	30.4238
rs2783129	Tea intake	Bacterial pneumonia	13	79594585	G	C	-0.0117331	-4.74e-05	0.484878	0.449197	0.00213314	3.8e-08	0.011628	0.996744	TRUE	TRUE	FALSE	447485	6.7605e-05	30.2541
rs34619	Tea intake	Bacterial pneumonia	5	61169538	A	G	0.0117117	0.0124738	0.430905	0.423057	0.0021375	4.3e-08	0.0117103	0.286783	FALSE	FALSE	TRUE	447485	6.70842e-05	30.021
rs4410790	Tea intake	Bacterial pneumonia	7	17244953	C	T	0.0405506	0.00120087	0.631224	0.662958	0.00219507	3.4e-76	0.0122419	0.921857	FALSE	FALSE	TRUE	447485	0.000762058	341.268
rs4808193	Tea intake	Bacterial pneumonia	19	19299813	C	T	0.0151149	0.0137191	0.335324	0.246959	0.0022472	1.7e-11	0.0134263	0.306873	FALSE	FALSE	TRUE	447485	0.000101089	45.2403
rs4817505	Tea intake	Bacterial pneumonia	21	32971520	C	T	0.015068	-0.00479542	0.38998	0.433387	0.0021746	4.2e-12	0.0117156	0.682306	FALSE	FALSE	TRUE	447485	0.000107282	48.0121
rs56188862	Tea intake	Bacterial pneumonia	1	174220131	C	T	-0.0157568	0.000113686	0.387454	0.365226	0.0021747	4.3e-13	0.0119672	0.99242	FALSE	FALSE	TRUE	447485	0.000117303	52.4971
rs56348300	Tea intake	Bacterial pneumonia	9	7054124	G	C	0.0158824	-0.0333541	0.184619	0.130383	0.00273191	6.1e-09	0.0171886	0.0523215	TRUE	FALSE	TRUE	447485	7.55246e-05	33.7985
rs57462170	Tea intake	Bacterial pneumonia	3	50202370	A	G	0.0191505	0.0166107	0.108773	0.142476	0.00340563	1.9e-08	0.0165328	0.315038	FALSE	FALSE	TRUE	447485	7.06572e-05	31.6201
rs57631352	Tea intake	Bacterial pneumonia	19	4338176	G	A	-0.0131035	0.00122867	0.296859	0.336725	0.00232117	1.7e-08	0.0122164	0.919887	FALSE	FALSE	TRUE	447485	7.12117e-05	31.8683
rs6829	Tea intake	Bacterial pneumonia	13	110878917	T	C	-0.0119163	-0.0175134	0.596155	0.600263	0.00216546	3.7e-08	0.0117941	0.137562	FALSE	FALSE	TRUE	447485	6.76666e-05	30.2817
rs713598	Tea intake	Bacterial pneumonia	7	141973545	G	C	0.0133969	-0.0148357	0.402254	0.349998	0.00215659	5.2e-10	0.0121072	0.220441	TRUE	FALSE	TRUE	447485	8.62298e-05	38.5897
rs72797284	Tea intake	Bacterial pneumonia	5	152652090	G	A	-0.0171147	-0.0108702	0.270797	0.209675	0.00238353	7e-13	0.0142411	0.445287	FALSE	FALSE	TRUE	447485	0.000115204	51.5579
rs7757102	Tea intake	Bacterial pneumonia	6	136901533	G	A	-0.0118039	-0.00307336	0.555426	0.566555	0.00213302	3.1e-08	0.0116539	0.791996	FALSE	FALSE	TRUE	447485	6.8431e-05	30.6238
rs9302428	Tea intake	Bacterial pneumonia	16	24706279	G	C	0.0122457	0.00819977	0.635799	0.639151	0.00220122	2.6e-08	0.0120167	0.495009	TRUE	FALSE	TRUE	447485	6.91563e-05	30.9484
rs9624470	Tea intake	Bacterial pneumonia	22	24424300	A	G	0.0252071	-0.015404	0.580054	0.549026	0.00215485	1.3e-31	0.0116053	0.1844	FALSE	FALSE	TRUE	447485	0.000305704	136.839
rs9648476	Tea intake	Bacterial pneumonia	7	39253434	A	G	0.0125013	-0.015042	0.622954	0.638481	0.00218542	1.1e-08	0.0120532	0.212043	FALSE	FALSE	TRUE	447485	7.3119e-05	32.7219
rs977474	Tea intake	Bacterial pneumonia	12	11132173	T	C	0.0217813	0.0263251	0.833746	0.915058	0.00285559	2.4e-14	0.0207296	0.20411	FALSE	FALSE	TRUE	447485	0.000129999	58.18
rs9937354	Tea intake	Bacterial pneumonia	16	53765935	A	G	-0.0140923	-0.01352	0.424074	0.428355	0.0021433	4.9e-11	0.0116572	0.246133	FALSE	FALSE	TRUE	447485	9.66001e-05	43.2311
rs11049045	Decaffeinated tea	Bacterial pneumonia	12	27558038	C	T	-0.0121928	0.00654092	0.305941	0.343272	0.00260205	2.8e-06	0.0121254	0.589583	FALSE	FALSE	TRUE	64949	0.000337953	21.9565
rs112200384	Decaffeinated tea	Bacterial pneumonia	9	102238311	G	T	0.0339284	-0.0249897	0.031763	0.0143194	0.00684075	7.1e-07	0.049585	0.614278	FALSE	FALSE	TRUE	64949	0.000378602	24.5983
rs112262589	Decaffeinated tea	Bacterial pneumonia	1	241138096	T	C	0.0169583	0.0135897	0.159763	0.117273	0.00326378	2e-07	0.0179265	0.448402	FALSE	FALSE	TRUE	64949	0.000415499	26.9966
rs117372585	Decaffeinated tea	Bacterial pneumonia	9	37683601	A	G	0.0564464	-0.0215908	0.010832	0.0147787	0.0116125	1.2e-06	0.0476866	0.650718	FALSE	FALSE	TRUE	64949	0.000363656	23.627
rs117392303	Decaffeinated tea	Bacterial pneumonia	6	157060226	C	T	-0.0300694	-0.00853045	0.034727	0.0265725	0.00653959	4.3e-06	0.0363668	0.814545	FALSE	FALSE	TRUE	64949	0.000325413	21.1415
rs1230083	Decaffeinated tea	Bacterial pneumonia	17	45423471	A	G	-0.0114378	0.00753161	0.547155	0.608307	0.00241799	2.2e-06	0.0118539	0.525187	FALSE	FALSE	TRUE	64949	0.000344393	22.375
rs149900202	Decaffeinated tea	Bacterial pneumonia	3	115534606	T	A	0.0377126	-0.00874826	0.025732	0.047441	0.00758867	6.7e-07	0.0270732	0.746593	TRUE	FALSE	TRUE	64949	0.000380105	24.6961
rs17548427	Decaffeinated tea	Bacterial pneumonia	15	53475929	C	T	0.0391565	-0.038414	0.022333	0.0368935	0.0081118	1.4e-06	0.0305636	0.208807	FALSE	FALSE	TRUE	64949	0.000358629	23.3002
rs17600031	Decaffeinated tea	Bacterial pneumonia	13	51823771	A	G	0.0172079	-0.00163631	0.12031	0.072678	0.00372241	3.8e-06	0.0223769	0.941707	FALSE	FALSE	TRUE	64949	0.000328921	21.3695
rs2552990	Decaffeinated tea	Bacterial pneumonia	5	155631887	C	T	-0.0157033	-0.027414	0.150255	0.127801	0.00336716	3.1e-06	0.0172795	0.112625	FALSE	FALSE	TRUE	64949	0.000334762	21.7491
rs35615191	Decaffeinated tea	Bacterial pneumonia	6	168415229	A	G	0.0464487	0.00122429	0.014819	0.0208991	0.00993919	3e-06	0.040798	0.97606	FALSE	FALSE	TRUE	64949	0.000336145	21.839
rs7069965	Decaffeinated tea	Bacterial pneumonia	10	111739124	A	G	-0.0138563	-0.00993188	0.205197	0.225225	0.00298098	3.3e-06	0.0137887	0.471347	FALSE	FALSE	TRUE	64949	0.000332552	21.6054
rs72670794	Decaffeinated tea	Bacterial pneumonia	4	125236865	G	T	0.0173374	-0.0301615	0.131396	0.0830143	0.00359546	1.4e-06	0.0213205	0.157166	FALSE	FALSE	TRUE	64949	0.000357875	23.2512
rs7267323	Decaffeinated tea	Bacterial pneumonia	20	41383381	A	G	0.0156904	0.00300833	0.165131	0.239319	0.00324953	1.4e-06	0.0135311	0.82406	FALSE	FALSE	TRUE	64949	0.000358838	23.3138
rs74485077	Decaffeinated tea	Bacterial pneumonia	13	26307326	A	G	0.0298991	0.0151863	0.038607	0.0233432	0.00623051	1.6e-06	0.0386676	0.694511	FALSE	FALSE	TRUE	64949	0.00035444	23.028
rs9623784	Decaffeinated tea	Bacterial pneumonia	22	43224651	A	G	0.0229082	-0.00338108	0.063591	0.111392	0.00497534	4.1e-06	0.0183534	0.85384	FALSE	FALSE	TRUE	64949	0.000326304	21.1994
rs9650112	Decaffeinated tea	Bacterial pneumonia	8	132219292	T	C	0.0239904	0.0276543	0.055859	0.0664099	0.00523323	4.6e-06	0.0231327	0.231904	FALSE	FALSE	TRUE	64949	0.000323461	21.0146
rs112423877	Herbal tea intake	Bacterial pneumonia	14	63148838	A	T	4.05076	0.020552	0.00698	0.00446354	0.733715	3.4e-08	0.0862167	0.811589	TRUE	FALSE	TRUE	64949	0.000469075	30.4793
rs114605739	Herbal tea intake	Bacterial pneumonia	4	138309833	G	A	3.2706	0.0209148	0.010861	0.00470496	0.584593	2.2e-08	0.0852606	0.806221	FALSE	FALSE	TRUE	64949	0.000481688	31.2993
rs141436163	Herbal tea intake	Bacterial pneumonia	18	24586228	T	G	2.49682	0.0155558	0.018642	0.0251179	0.443009	1.7e-08	0.0374804	0.678113	FALSE	FALSE	TRUE	64949	0.000488838	31.7641
rs141595975	Herbal tea intake	Bacterial pneumonia	1	157686811	C	T	4.23585	-0.0223318	0.009742	0.0129163	0.669053	2.4e-10	0.0527082	0.671794	FALSE	FALSE	TRUE	64949	0.000616765	40.0818
rs142141377	Herbal tea intake	Bacterial pneumonia	1	209469760	C	A	4.95948	-0.0514185	0.006138	0.00400362	0.797242	4.9e-10	0.0906075	0.570384	FALSE	FALSE	TRUE	64949	0.000595471	38.6971
rs145853157	Herbal tea intake	Bacterial pneumonia	1	193812869	T	A	3.9211	0.0733998	0.008141	0.0206996	0.672118	5.4e-09	0.0401014	0.067197	TRUE	FALSE	TRUE	64949	0.000523751	34.0339
rs146680299	Herbal tea intake	Bacterial pneumonia	8	71903355	T	C	2.86998	0.0255693	0.014203	0.0207039	0.515989	2.7e-08	0.0407634	0.530487	FALSE	FALSE	TRUE	64949	0.000476099	30.936
rs146747894	Herbal tea intake	Bacterial pneumonia	8	111666762	A	G	3.42362	0.00988666	0.010457	0.0291586	0.597023	9.8e-09	0.0341392	0.772124	FALSE	FALSE	TRUE	64949	0.000506054	32.8833
rs148342659	Herbal tea intake	Bacterial pneumonia	11	103647291	T	C	4.24384	0.0330975	0.006752	0.0289571	0.748342	1.4e-08	0.0343361	0.335083	FALSE	FALSE	TRUE	64949	0.000494915	32.1591
rs148443638	Herbal tea intake	Bacterial pneumonia	6	9736293	A	G	3.845	0.00162537	0.009776	0.0666881	0.618252	5e-10	0.0230037	0.943671	FALSE	FALSE	TRUE	64949	0.000595156	38.6766
rs1796468	Herbal tea intake	Bacterial pneumonia	4	160127742	T	C	4.14799	-0.0264564	0.007751	0.0337407	0.707703	4.6e-09	0.0327378	0.419014	FALSE	FALSE	TRUE	64949	0.000528654	34.3526
rs188433347	Herbal tea intake	Bacterial pneumonia	18	72344503	G	T	3.63371	0.0198487	0.008704	0.00595616	0.655449	3e-08	0.0765775	0.795483	FALSE	FALSE	TRUE	64949	0.000472982	30.7333
rs57042533	Herbal tea intake	Bacterial pneumonia	11	76750342	T	G	4.5911	0.0228012	0.005412	0.0345764	0.823545	2.5e-08	0.0315042	0.469219	FALSE	FALSE	TRUE	64949	0.000478276	31.0775
rs73118299	Herbal tea intake	Bacterial pneumonia	7	52636338	G	A	4.30532	0.0301849	0.007719	0.00324262	0.744377	7.3e-09	0.102796	0.769033	FALSE	FALSE	TRUE	64949	0.000514789	33.4512
rs77677063	Herbal tea intake	Bacterial pneumonia	18	50721934	T	C	3.53501	0.00051612	0.009871	0.00500024	0.632623	2.3e-08	0.0867033	0.99525	FALSE	FALSE	TRUE	64949	0.000480519	31.2232
rs79519615	Herbal tea intake	Bacterial pneumonia	10	125405959	C	T	3.45156	-0.0709031	0.009933	0.0100901	0.60022	8.9e-09	0.0570973	0.214312	FALSE	FALSE	TRUE	64949	0.000508881	33.0671
rs79840793	Herbal tea intake	Bacterial pneumonia	4	164426853	T	C	3.28994	0.0828608	0.011362	0.00306803	0.571396	8.5e-09	0.103615	0.423885	FALSE	FALSE	TRUE	64949	0.000510161	33.1504
rs79919614	Herbal tea intake	Bacterial pneumonia	12	67978827	T	A	2.53173	0.0102486	0.020412	0.0392484	0.423009	2.2e-09	0.0295747	0.728942	TRUE	FALSE	TRUE	64949	0.000551218	35.8197
rs9792217	Herbal tea intake	Bacterial pneumonia	8	42694533	T	C	2.93094	0.0553523	0.014049	0.0112913	0.502233	5.4e-09	0.0544497	0.309354	FALSE	FALSE	TRUE	64949	0.000524087	34.0557
rs113322644	Green tea intake	Bacterial pneumonia	21	32619860	A	C	3.20963	-0.110645	0.011694	0.00422715	0.555077	7.4e-09	0.0897457	0.217621	FALSE	FALSE	TRUE	64949	0.000514526	33.4341
rs113898417	Green tea intake	Bacterial pneumonia	16	21603574	G	C	3.97893	-0.0751403	0.006957	0.00218686	0.726631	4.4e-08	0.126354	0.552057	TRUE	FALSE	TRUE	64949	0.000461458	29.9841
rs115952340	Green tea intake	Bacterial pneumonia	3	40833901	A	G	3.00972	-0.0195569	0.01334	0.00335076	0.550266	4.5e-08	0.103813	0.850574	FALSE	FALSE	TRUE	64949	0.000460399	29.9153
rs116035596	Green tea intake	Bacterial pneumonia	9	28832007	T	C	4.90357	0.0741726	0.006559	0.0081599	0.742882	4.1e-11	0.0642716	0.24848	FALSE	FALSE	TRUE	64949	0.000670381	43.5684
rs116985617	Green tea intake	Bacterial pneumonia	6	132763764	T	C	3.89273	0.213455	0.008531	0.00499505	0.674419	7.8e-09	0.085062	0.0120932	FALSE	FALSE	TRUE	64949	0.000512689	33.3147
rs117077082	Green tea intake	Bacterial pneumonia	20	44300228	G	A	1.92055	0.00626809	0.031795	0.0463639	0.34217	2e-08	0.0275045	0.819729	FALSE	FALSE	TRUE	64949	0.000484824	31.5032
rs117251267	Green tea intake	Bacterial pneumonia	13	95021353	C	T	3.55014	-0.0432308	0.01159	0.0124648	0.617762	9.1e-09	0.0526954	0.411994	FALSE	FALSE	TRUE	64949	0.000508224	33.0244
rs11976995	Green tea intake	Bacterial pneumonia	7	157738890	G	T	2.01942	0.0285795	0.030423	0.0291357	0.348689	7e-09	0.0342895	0.404577	FALSE	FALSE	TRUE	64949	0.000516155	33.54
rs12958992	Green tea intake	Bacterial pneumonia	18	73592537	G	A	2.16091	0.0128426	0.026945	0.0290995	0.378903	1.2e-08	0.0346203	0.710672	FALSE	FALSE	TRUE	64949	0.000500527	32.524
rs142373582	Green tea intake	Bacterial pneumonia	14	104291444	C	T	3.24633	-0.0467698	0.014186	0.00388574	0.565762	9.6e-09	0.100756	0.642512	FALSE	FALSE	TRUE	64949	0.00050667	32.9234
rs142811251	Green tea intake	Bacterial pneumonia	2	22762400	C	G	3.45976	0.00143011	0.010296	0.0255507	0.617814	2.1e-08	0.0365717	0.968807	TRUE	FALSE	TRUE	64949	0.000482608	31.3591
rs144954030	Green tea intake	Bacterial pneumonia	2	212971753	C	T	4.88015	-0.0044633	0.005665	0.0257206	0.821066	2.8e-09	0.0367768	0.903405	FALSE	FALSE	TRUE	64949	0.000543628	35.3262
rs145313301	Green tea intake	Bacterial pneumonia	2	79310450	C	G	4.99373	-0.117356	0.006149	0.00170871	0.812513	7.9e-10	0.142791	0.411148	TRUE	FALSE	TRUE	64949	0.000581252	37.7725
rs183788045	Green tea intake	Bacterial pneumonia	11	64238809	T	G	3.54822	-0.000906834	0.008749	0.00363683	0.64978	4.7e-08	0.0953899	0.992415	FALSE	FALSE	TRUE	64949	0.000458898	29.8178
rs189140232	Green tea intake	Bacterial pneumonia	7	35478356	A	G	3.56083	0.048582	0.010006	0.0153543	0.625652	1.3e-08	0.0468494	0.299744	FALSE	FALSE	TRUE	64949	0.00049848	32.3909
rs62059726	Green tea intake	Bacterial pneumonia	17	50638344	A	G	2.8216	-0.0773265	0.015194	0.00644069	0.511814	3.5e-08	0.0740304	0.296243	FALSE	FALSE	TRUE	64949	0.000467725	30.3916
rs644205	Green tea intake	Bacterial pneumonia	10	87986057	A	G	0.848874	-0.0209513	0.196485	0.226841	0.150756	1.8e-08	0.0137377	0.127236	FALSE	FALSE	TRUE	64949	0.000487925	31.7047
rs78547201	Green tea intake	Bacterial pneumonia	5	62417695	G	C	3.27496	0.0127941	0.011607	0.0358716	0.577735	1.4e-08	0.031121	0.680994	TRUE	FALSE	TRUE	64949	0.000494501	32.1323
rs79638269	Green tea intake	Bacterial pneumonia	10	14799243	T	C	2.67635	0.0366282	0.016328	0.0213614	0.472895	1.5e-08	0.0407812	0.369097	FALSE	FALSE	TRUE	64949	0.000492912	32.029
rs79774709	Green tea intake	Bacterial pneumonia	6	117610708	T	C	5.14056	0.03016	0.005782	0.0041611	0.853785	1.7e-09	0.0914425	0.741532	FALSE	FALSE	TRUE	64949	0.000557839	36.2502

## Sheet: S7
Supplemental table S7. Characteristics of instrumental variables associated with tea intake in the Viral pneumonia.
SNP	exposure	outcome	chr.outcome	pos.outcome	effect_allele	other_allele	beta.exposure	beta.outcome	eaf.exposure	eaf.outcome	se.exposure	pval.exposure	se.outcome	pval.outcome	palindromic	ambiguous	mr_keep	exposure	R2	F statistic
rs10493552	Standard tea	Viral pneumonia	1	75126543	A	C	5.15745	-0.0151923	0.210598	0.258589	1.12492	4.5e-06	0.027964	0.586935	FALSE	FALSE	TRUE	64949	0.000323529	21.0191
rs10801677	Standard tea	Viral pneumonia	1	198659354	G	A	-13.061	-0.0451839	0.030548	0.0361872	2.67526	1e-06	0.0654294	0.489833	FALSE	FALSE	TRUE	64949	0.00036685	23.8346
rs10969132	Standard tea	Viral pneumonia	9	29408137	T	G	9.30132	-0.000179705	0.053742	0.0720584	2.03597	4.9e-06	0.047328	0.99697	FALSE	FALSE	TRUE	64949	0.000321244	20.8705
rs115709030	Standard tea	Viral pneumonia	10	125698031	C	G	14.2008	-0.0525225	0.026624	0.0276934	3.01379	2.5e-06	0.0760443	0.489764	TRUE	FALSE	TRUE	64949	0.000341727	22.2017
rs140745793	Standard tea	Viral pneumonia	9	118411682	A	G	-12.438	0.0302557	0.031449	0.0109626	2.67112	3.2e-06	0.119775	0.800573	FALSE	FALSE	TRUE	64949	0.000333731	21.6821
rs149011033	Standard tea	Viral pneumonia	8	39531058	C	T	14.2336	0.10464	0.025809	0.0235517	2.96125	1.5e-06	0.0820462	0.202175	FALSE	FALSE	TRUE	64949	0.000355592	23.1029
rs2389763	Standard tea	Viral pneumonia	7	17268223	C	T	5.64296	0.0510201	0.592157	0.618836	0.934115	1.5e-09	0.0252748	0.0435271	FALSE	FALSE	TRUE	64949	0.000561561	36.4922
rs2472297	Standard tea	Viral pneumonia	15	74735539	T	C	10.2075	0.0218484	0.25771	0.248071	1.04443	1.5e-22	0.0283061	0.440197	FALSE	FALSE	TRUE	64949	0.00146848	95.5139
rs4791937	Standard tea	Viral pneumonia	17	10199952	C	T	5.08384	-0.0356893	0.738055	0.710785	1.04373	1.1e-06	0.0270592	0.187191	FALSE	FALSE	TRUE	64949	0.000365154	23.7243
rs702841	Standard tea	Viral pneumonia	1	32744812	T	C	4.62683	0.00705522	0.323405	0.354082	1.01109	4.7e-06	0.0258068	0.784556	FALSE	FALSE	TRUE	64949	0.000322311	20.9399
rs7233417	Standard tea	Viral pneumonia	18	37620217	A	G	4.49714	0.032491	0.359559	0.329346	0.957195	2.6e-06	0.0261164	0.213468	FALSE	FALSE	TRUE	64949	0.000339744	22.0729
rs729009	Standard tea	Viral pneumonia	9	90309086	T	C	4.71588	0.0423561	0.287566	0.360332	1.01767	3.6e-06	0.0256076	0.0981183	FALSE	FALSE	TRUE	64949	0.000330518	21.4733
rs78981082	Standard tea	Viral pneumonia	10	24977353	G	A	-9.95702	0.0261779	0.059257	0.0459568	1.98884	5.5e-07	0.0592881	0.658823	FALSE	FALSE	TRUE	64949	0.000385762	25.0637
rs908817	Standard tea	Viral pneumonia	15	76346850	A	G	5.24212	-0.013214	0.332653	0.353659	0.975876	7.8e-08	0.0255575	0.605137	FALSE	FALSE	TRUE	64949	0.000444078	28.8543
rs10752269	Tea intake	Viral pneumonia	10	12650903	A	G	-0.0128727	-0.0112459	0.506082	0.64708	0.00211975	1.3e-09	0.0255843	0.660255	FALSE	FALSE	TRUE	447485	8.24054e-05	36.8781
rs10764990	Tea intake	Viral pneumonia	10	127354344	A	G	-0.0121906	0.0503063	0.607155	0.531811	0.00216898	1.9e-08	0.0245208	0.0402105	FALSE	FALSE	TRUE	447485	7.05878e-05	31.5891
rs11164870	Tea intake	Viral pneumonia	1	93086630	G	C	-0.0119604	0.00604836	0.604574	0.628068	0.00218232	4.2e-08	0.0254214	0.81194	TRUE	FALSE	TRUE	447485	6.71192e-05	30.0367
rs1156588	Tea intake	Viral pneumonia	2	58288240	G	A	-0.015454	-0.00184427	0.210071	0.227141	0.00260325	2.9e-09	0.0291358	0.949528	FALSE	FALSE	TRUE	447485	7.87476e-05	35.241
rs11587444	Tea intake	Viral pneumonia	1	150750368	G	A	0.0140328	-0.035469	0.393464	0.403133	0.00217078	1e-10	0.0249515	0.155166	FALSE	FALSE	TRUE	447485	9.33766e-05	41.7883
rs12591786	Tea intake	Viral pneumonia	15	60610313	T	C	-0.0184399	-0.0107261	0.158804	0.0987166	0.00294243	3.7e-10	0.0412233	0.794714	FALSE	FALSE	TRUE	447485	8.77583e-05	39.2738
rs13282783	Tea intake	Viral pneumonia	8	22231462	T	C	-0.0135837	-0.0311991	0.285899	0.409259	0.00235432	7.9e-09	0.0250158	0.212333	FALSE	FALSE	TRUE	447485	7.43865e-05	33.2892
rs141071726	Tea intake	Viral pneumonia	7	17518956	A	G	0.0407321	-0.0263043	0.026713	0.0144063	0.00681204	2.2e-09	0.104428	0.801126	FALSE	FALSE	TRUE	447485	7.98925e-05	35.7534
rs1453548	Tea intake	Viral pneumonia	11	59424616	A	T	-0.0133414	0.00233747	0.664929	0.6697	0.00224973	3e-09	0.0259833	0.928319	TRUE	FALSE	TRUE	447485	7.85831e-05	35.1674
rs1481012	Tea intake	Viral pneumonia	4	88117930	G	A	-0.0262435	0.085428	0.112209	0.074472	0.00335608	5.3e-15	0.04669	0.0672977	FALSE	FALSE	TRUE	447485	0.000136628	61.1473
rs149805207	Tea intake	Viral pneumonia	6	136774131	G	A	-0.0719337	0.0157904	0.008538	0.0206537	0.0125823	1.1e-08	0.0876569	0.857044	FALSE	FALSE	TRUE	447485	7.30356e-05	32.6846
rs17245213	Tea intake	Viral pneumonia	11	1658539	A	G	-0.0146481	0.0228819	0.208046	0.174615	0.00260905	2e-08	0.0322948	0.478614	FALSE	FALSE	TRUE	447485	7.0435e-05	31.5207
rs17576658	Tea intake	Viral pneumonia	13	99619765	A	G	-0.0134812	0.0610405	0.247081	0.230632	0.00245655	4.1e-08	0.029237	0.036818	FALSE	FALSE	TRUE	447485	6.72974e-05	30.1165
rs17685	Tea intake	Viral pneumonia	7	75986787	A	G	0.0230655	-0.0516856	0.277512	0.380383	0.00236195	1.6e-22	0.0251801	0.0401079	FALSE	FALSE	TRUE	447485	0.000213066	95.3635
rs2117137	Tea intake	Viral pneumonia	3	89476355	G	A	0.0129948	0.0254045	0.405148	0.484673	0.0021557	1.7e-09	0.024577	0.301292	FALSE	FALSE	TRUE	447485	8.11986e-05	36.338
rs2279844	Tea intake	Viral pneumonia	17	42667791	A	G	-0.0119879	-0.0247755	0.379343	0.365159	0.00218318	4e-08	0.0253872	0.329112	FALSE	FALSE	TRUE	447485	6.73751e-05	30.1512
rs2351187	Tea intake	Viral pneumonia	10	85090860	A	G	0.0129023	0.0112552	0.318935	0.315123	0.0022823	1.6e-08	0.0263469	0.669239	FALSE	FALSE	TRUE	447485	7.14133e-05	31.9585
rs2472297	Tea intake	Viral pneumonia	15	74735539	T	C	0.0533453	0.0218484	0.262049	0.248071	0.00240098	2.3e-109	0.0283061	0.440197	FALSE	FALSE	TRUE	447485	0.00110194	493.643
rs2478875	Tea intake	Viral pneumonia	6	51418312	G	A	0.0218943	-0.0116446	0.208758	0.171842	0.00261129	5.1e-17	0.0324412	0.719636	FALSE	FALSE	TRUE	447485	0.000157074	70.2991
rs2645929	Tea intake	Viral pneumonia	13	55870395	G	A	-0.0149842	0.0308716	0.813066	0.850517	0.0027166	3.5e-08	0.0344842	0.37066	FALSE	FALSE	TRUE	447485	6.79842e-05	30.4238
rs2783129	Tea intake	Viral pneumonia	13	79594585	G	C	-0.0117331	0.0231769	0.484878	0.449251	0.00213314	3.8e-08	0.0246726	0.347538	TRUE	TRUE	FALSE	447485	6.7605e-05	30.2541
rs34619	Tea intake	Viral pneumonia	5	61169538	A	G	0.0117117	0.00200848	0.430905	0.422911	0.0021375	4.3e-08	0.0248351	0.935543	FALSE	FALSE	TRUE	447485	6.70842e-05	30.021
rs4808193	Tea intake	Viral pneumonia	19	19299813	C	T	0.0151149	0.0403702	0.335324	0.246934	0.0022472	1.7e-11	0.0284551	0.155977	FALSE	FALSE	TRUE	447485	0.000101089	45.2403
rs4817505	Tea intake	Viral pneumonia	21	32971520	C	T	0.015068	0.0253453	0.38998	0.433427	0.0021746	4.2e-12	0.0248177	0.307133	FALSE	FALSE	TRUE	447485	0.000107282	48.0121
rs56188862	Tea intake	Viral pneumonia	1	174220131	C	T	-0.0157568	0.0309115	0.387454	0.365254	0.0021747	4.3e-13	0.025373	0.223117	FALSE	FALSE	TRUE	447485	0.000117303	52.4971
rs56348300	Tea intake	Viral pneumonia	9	7054124	G	C	0.0158824	-0.0323506	0.184619	0.130548	0.00273191	6.1e-09	0.0363065	0.372907	TRUE	FALSE	TRUE	447485	7.55246e-05	33.7985
rs57462170	Tea intake	Viral pneumonia	3	50202370	A	G	0.0191505	0.0175595	0.108773	0.142414	0.00340563	1.9e-08	0.0350067	0.615947	FALSE	FALSE	TRUE	447485	7.06572e-05	31.6201
rs57631352	Tea intake	Viral pneumonia	19	4338176	G	A	-0.0131035	-0.0256371	0.296859	0.336686	0.00232117	1.7e-08	0.0258685	0.321659	FALSE	FALSE	TRUE	447485	7.12117e-05	31.8683
rs6829	Tea intake	Viral pneumonia	13	110878917	T	C	-0.0119163	-0.0223662	0.596155	0.600403	0.00216546	3.7e-08	0.0250194	0.371347	FALSE	FALSE	TRUE	447485	6.76666e-05	30.2817
rs713598	Tea intake	Viral pneumonia	7	141973545	G	C	0.0133969	-0.022081	0.402254	0.350128	0.00215659	5.2e-10	0.0256782	0.389838	TRUE	FALSE	TRUE	447485	8.62298e-05	38.5897
rs72797284	Tea intake	Viral pneumonia	5	152652090	G	A	-0.0171147	-0.0369752	0.270797	0.209702	0.00238353	7e-13	0.0301783	0.220491	FALSE	FALSE	TRUE	447485	0.000115204	51.5579
rs7757102	Tea intake	Viral pneumonia	6	136901533	G	A	-0.0118039	-0.0201175	0.555426	0.566547	0.00213302	3.1e-08	0.0247067	0.415501	FALSE	FALSE	TRUE	447485	6.8431e-05	30.6238
rs9302428	Tea intake	Viral pneumonia	16	24706279	G	C	0.0122457	0.0424608	0.635799	0.639188	0.00220122	2.6e-08	0.0255115	0.0960373	TRUE	FALSE	TRUE	447485	6.91563e-05	30.9484
rs9624470	Tea intake	Viral pneumonia	22	24424300	A	G	0.0252071	-0.0413127	0.580054	0.549088	0.00215485	1.3e-31	0.0246065	0.0931644	FALSE	FALSE	TRUE	447485	0.000305704	136.839
rs9648476	Tea intake	Viral pneumonia	7	39253434	A	G	0.0125013	-0.057683	0.622954	0.638429	0.00218542	1.1e-08	0.0255145	0.0237722	FALSE	FALSE	TRUE	447485	7.3119e-05	32.7219
rs977474	Tea intake	Viral pneumonia	12	11132173	T	C	0.0217813	-0.0313104	0.833746	0.914922	0.00285559	2.4e-14	0.0438443	0.475149	FALSE	FALSE	TRUE	447485	0.000129999	58.18
rs9937354	Tea intake	Viral pneumonia	16	53765935	A	G	-0.0140923	-0.00385129	0.424074	0.428575	0.0021433	4.9e-11	0.0246895	0.876042	FALSE	FALSE	TRUE	447485	9.66001e-05	43.2311
rs11049045	Decaffeinated tea	Viral pneumonia	12	27558038	C	T	-0.0121928	-0.0358162	0.305941	0.343057	0.00260205	2.8e-06	0.025707	0.163545	FALSE	FALSE	TRUE	64949	0.000337953	21.9565
rs112200384	Decaffeinated tea	Viral pneumonia	9	102238311	G	T	0.0339284	-0.167605	0.031763	0.0143351	0.00684075	7.1e-07	0.103412	0.10507	FALSE	FALSE	TRUE	64949	0.000378602	24.5983
rs112262589	Decaffeinated tea	Viral pneumonia	1	241138096	T	C	0.0169583	0.0232528	0.159763	0.117233	0.00326378	2e-07	0.0380331	0.540945	FALSE	FALSE	TRUE	64949	0.000415499	26.9966
rs117372585	Decaffeinated tea	Viral pneumonia	9	37683601	A	G	0.0564464	0.0312748	0.010832	0.0147942	0.0116125	1.2e-06	0.100981	0.756781	FALSE	FALSE	TRUE	64949	0.000363656	23.627
rs117392303	Decaffeinated tea	Viral pneumonia	6	157060226	C	T	-0.0300694	0.0629611	0.034727	0.0266201	0.00653959	4.3e-06	0.0766426	0.411368	FALSE	FALSE	TRUE	64949	0.000325413	21.1415
rs1230083	Decaffeinated tea	Viral pneumonia	17	45423471	A	G	-0.0114378	-0.0115414	0.547155	0.608171	0.00241799	2.2e-06	0.0251146	0.64584	FALSE	FALSE	TRUE	64949	0.000344393	22.375
rs149900202	Decaffeinated tea	Viral pneumonia	3	115534606	T	A	0.0377126	-0.103065	0.025732	0.0473896	0.00758867	6.7e-07	0.0576547	0.0738363	TRUE	FALSE	TRUE	64949	0.000380105	24.6961
rs17548427	Decaffeinated tea	Viral pneumonia	15	53475929	C	T	0.0391565	-0.0128	0.022333	0.0369362	0.0081118	1.4e-06	0.0648033	0.84342	FALSE	FALSE	TRUE	64949	0.000358629	23.3002
rs17600031	Decaffeinated tea	Viral pneumonia	13	51823771	A	G	0.0172079	-0.0332747	0.12031	0.0727086	0.00372241	3.8e-06	0.0472082	0.480904	FALSE	FALSE	TRUE	64949	0.000328921	21.3695
rs2552990	Decaffeinated tea	Viral pneumonia	5	155631887	C	T	-0.0157033	-0.00600451	0.150255	0.127936	0.00336716	3.1e-06	0.0366297	0.869791	FALSE	FALSE	TRUE	64949	0.000334762	21.7491
rs35615191	Decaffeinated tea	Viral pneumonia	6	168415229	A	G	0.0464487	-0.0259335	0.014819	0.0208975	0.00993919	3e-06	0.0864416	0.764168	FALSE	FALSE	TRUE	64949	0.000336145	21.839
rs7069965	Decaffeinated tea	Viral pneumonia	10	111739124	A	G	-0.0138563	-0.00758914	0.205197	0.225237	0.00298098	3.3e-06	0.0293464	0.79594	FALSE	FALSE	TRUE	64949	0.000332552	21.6054
rs72670794	Decaffeinated tea	Viral pneumonia	4	125236865	G	T	0.0173374	0.00253815	0.131396	0.0832006	0.00359546	1.4e-06	0.0449506	0.954971	FALSE	FALSE	TRUE	64949	0.000357875	23.2512
rs7267323	Decaffeinated tea	Viral pneumonia	20	41383381	A	G	0.0156904	0.00280769	0.165131	0.239137	0.00324953	1.4e-06	0.0288162	0.922381	FALSE	FALSE	TRUE	64949	0.000358838	23.3138
rs74485077	Decaffeinated tea	Viral pneumonia	13	26307326	A	G	0.0298991	0.0258936	0.038607	0.0233502	0.00623051	1.6e-06	0.0818467	0.751723	FALSE	FALSE	TRUE	64949	0.00035444	23.028
rs9623784	Decaffeinated tea	Viral pneumonia	22	43224651	A	G	0.0229082	0.0370252	0.063591	0.111455	0.00497534	4.1e-06	0.0388279	0.3403	FALSE	FALSE	TRUE	64949	0.000326304	21.1994
rs9650112	Decaffeinated tea	Viral pneumonia	8	132219292	T	C	0.0239904	0.0158031	0.055859	0.06631	0.00523323	4.6e-06	0.0493578	0.748836	FALSE	FALSE	TRUE	64949	0.000323461	21.0146
rs112423877	Herbal tea intake	Viral pneumonia	14	63148838	A	T	4.05076	-0.131019	0.00698	0.00444449	0.733715	3.4e-08	0.187442	0.484562	TRUE	FALSE	TRUE	64949	0.000469075	30.4793
rs114605739	Herbal tea intake	Viral pneumonia	4	138309833	G	A	3.2706	0.0730115	0.010861	0.00470665	0.584593	2.2e-08	0.178679	0.68282	FALSE	FALSE	TRUE	64949	0.000481688	31.2993
rs141436163	Herbal tea intake	Viral pneumonia	18	24586228	T	G	2.49682	-0.0713715	0.018642	0.0251101	0.443009	1.7e-08	0.0786353	0.364076	FALSE	FALSE	TRUE	64949	0.000488838	31.7641
rs141595975	Herbal tea intake	Viral pneumonia	1	157686811	C	T	4.23585	0.0490723	0.009742	0.0129366	0.669053	2.4e-10	0.111611	0.660175	FALSE	FALSE	TRUE	64949	0.000616765	40.0818
rs142141377	Herbal tea intake	Viral pneumonia	1	209469760	C	A	4.95948	0.334239	0.006138	0.00401398	0.797242	4.9e-10	0.198242	0.0917931	FALSE	FALSE	TRUE	64949	0.000595471	38.6971
rs145853157	Herbal tea intake	Viral pneumonia	1	193812869	T	A	3.9211	0.0398311	0.008141	0.0206043	0.672118	5.4e-09	0.0859483	0.643056	TRUE	FALSE	TRUE	64949	0.000523751	34.0339
rs146680299	Herbal tea intake	Viral pneumonia	8	71903355	T	C	2.86998	0.00920598	0.014203	0.0206773	0.515989	2.7e-08	0.086632	0.915372	FALSE	FALSE	TRUE	64949	0.000476099	30.936
rs146747894	Herbal tea intake	Viral pneumonia	8	111666762	A	G	3.42362	0.101973	0.010457	0.0291463	0.597023	9.8e-09	0.0726715	0.160557	FALSE	FALSE	TRUE	64949	0.000506054	32.8833
rs148342659	Herbal tea intake	Viral pneumonia	11	103647291	T	C	4.24384	0.0373463	0.006752	0.028894	0.748342	1.4e-08	0.0734631	0.611195	FALSE	FALSE	TRUE	64949	0.000494915	32.1591
rs148443638	Herbal tea intake	Viral pneumonia	6	9736293	A	G	3.845	0.00435554	0.009776	0.0665896	0.618252	5e-10	0.0493843	0.92972	FALSE	FALSE	TRUE	64949	0.000595156	38.6766
rs1796468	Herbal tea intake	Viral pneumonia	4	160127742	T	C	4.14799	-0.0777201	0.007751	0.0337674	0.707703	4.6e-09	0.0691957	0.261356	FALSE	FALSE	TRUE	64949	0.000528654	34.3526
rs188433347	Herbal tea intake	Viral pneumonia	18	72344503	G	T	3.63371	-0.223734	0.008704	0.00594459	0.655449	3e-08	0.161312	0.165454	FALSE	FALSE	TRUE	64949	0.000472982	30.7333
rs57042533	Herbal tea intake	Viral pneumonia	11	76750342	T	G	4.5911	0.0566437	0.005412	0.0345428	0.823545	2.5e-08	0.0671407	0.398861	FALSE	FALSE	TRUE	64949	0.000478276	31.0775
rs73118299	Herbal tea intake	Viral pneumonia	7	52636338	G	A	4.30532	0.0992774	0.007719	0.00323745	0.744377	7.3e-09	0.221457	0.653942	FALSE	FALSE	TRUE	64949	0.000514789	33.4512
rs77677063	Herbal tea intake	Viral pneumonia	18	50721934	T	C	3.53501	-0.039521	0.009871	0.00501351	0.632623	2.3e-08	0.18083	0.826998	FALSE	FALSE	TRUE	64949	0.000480519	31.2232
rs79519615	Herbal tea intake	Viral pneumonia	10	125405959	C	T	3.45156	-0.157629	0.009933	0.0100935	0.60022	8.9e-09	0.122629	0.198648	FALSE	FALSE	TRUE	64949	0.000508881	33.0671
rs79840793	Herbal tea intake	Viral pneumonia	4	164426853	T	C	3.28994	0.281188	0.011362	0.00305979	0.571396	8.5e-09	0.221018	0.203288	FALSE	FALSE	TRUE	64949	0.000510161	33.1504
rs79919614	Herbal tea intake	Viral pneumonia	12	67978827	T	A	2.53173	0.154621	0.020412	0.0392555	0.423009	2.2e-09	0.0603198	0.0103667	TRUE	FALSE	TRUE	64949	0.000551218	35.8197
rs9792217	Herbal tea intake	Viral pneumonia	8	42694533	T	C	2.93094	0.0767097	0.014049	0.011264	0.502233	5.4e-09	0.115611	0.507	FALSE	FALSE	TRUE	64949	0.000524087	34.0557
rs113322644	Green tea intake	Viral pneumonia	21	32619860	A	C	3.20963	0.217495	0.011694	0.00426238	0.555077	7.4e-09	0.18811	0.247593	FALSE	FALSE	TRUE	64949	0.000514526	33.4341
rs113898417	Green tea intake	Viral pneumonia	16	21603574	G	C	3.97893	-0.191629	0.006957	0.00218938	0.726631	4.4e-08	0.269885	0.477681	TRUE	FALSE	TRUE	64949	0.000461458	29.9841
rs115952340	Green tea intake	Viral pneumonia	3	40833901	A	G	3.00972	-0.217961	0.01334	0.00334791	0.550266	4.5e-08	0.219567	0.320863	FALSE	FALSE	TRUE	64949	0.000460399	29.9153
rs116035596	Green tea intake	Viral pneumonia	9	28832007	T	C	4.90357	-0.0577306	0.006559	0.00812122	0.742882	4.1e-11	0.13745	0.674475	FALSE	FALSE	TRUE	64949	0.000670381	43.5684
rs116985617	Green tea intake	Viral pneumonia	6	132763764	T	C	3.89273	-0.321505	0.008531	0.00494223	0.674419	7.8e-09	0.17592	0.0676161	FALSE	FALSE	TRUE	64949	0.000512689	33.3147
rs117077082	Green tea intake	Viral pneumonia	20	44300228	G	A	1.92055	0.0161613	0.031795	0.0463593	0.34217	2e-08	0.0582909	0.781586	FALSE	FALSE	TRUE	64949	0.000484824	31.5032
rs117251267	Green tea intake	Viral pneumonia	13	95021353	C	T	3.55014	-0.0603972	0.01159	0.0124722	0.617762	9.1e-09	0.112594	0.591671	FALSE	FALSE	TRUE	64949	0.000508224	33.0244
rs11976995	Green tea intake	Viral pneumonia	7	157738890	G	T	2.01942	0.0521969	0.030423	0.0291066	0.348689	7e-09	0.0726877	0.472697	FALSE	FALSE	TRUE	64949	0.000516155	33.54
rs12958992	Green tea intake	Viral pneumonia	18	73592537	G	A	2.16091	-0.0938261	0.026945	0.0290504	0.378903	1.2e-08	0.07361	0.202437	FALSE	FALSE	TRUE	64949	0.000500527	32.524
rs142373582	Green tea intake	Viral pneumonia	14	104291444	C	T	3.24633	0.264235	0.014186	0.00391036	0.565762	9.6e-09	0.210649	0.209702	FALSE	FALSE	TRUE	64949	0.00050667	32.9234
rs142811251	Green tea intake	Viral pneumonia	2	22762400	C	G	3.45976	-0.0257573	0.010296	0.0255323	0.617814	2.1e-08	0.0775144	0.73967	TRUE	FALSE	TRUE	64949	0.000482608	31.3591
rs144954030	Green tea intake	Viral pneumonia	2	212971753	C	T	4.88015	-0.0460415	0.005665	0.0257306	0.821066	2.8e-09	0.0776401	0.553173	FALSE	FALSE	TRUE	64949	0.000543628	35.3262
rs145313301	Green tea intake	Viral pneumonia	2	79310450	C	G	4.99373	-0.548935	0.006149	0.0017073	0.812513	7.9e-10	0.303466	0.0704693	TRUE	FALSE	TRUE	64949	0.000581252	37.7725
rs183788045	Green tea intake	Viral pneumonia	11	64238809	T	G	3.54822	-0.305519	0.008749	0.00362175	0.64978	4.7e-08	0.204048	0.134318	FALSE	FALSE	TRUE	64949	0.000458898	29.8178
rs189140232	Green tea intake	Viral pneumonia	7	35478356	A	G	3.56083	0.0634769	0.010006	0.0153084	0.625652	1.3e-08	0.101053	0.529901	FALSE	FALSE	TRUE	64949	0.00049848	32.3909
rs62059726	Green tea intake	Viral pneumonia	17	50638344	A	G	2.8216	0.119165	0.015194	0.00647485	0.511814	3.5e-08	0.156093	0.445209	FALSE	FALSE	TRUE	64949	0.000467725	30.3916
rs644205	Green tea intake	Viral pneumonia	10	87986057	A	G	0.848874	-0.00189443	0.196485	0.226952	0.150756	1.8e-08	0.029181	0.948238	FALSE	FALSE	TRUE	64949	0.000487925	31.7047
rs78547201	Green tea intake	Viral pneumonia	5	62417695	G	C	3.27496	0.0535157	0.011607	0.0358585	0.577735	1.4e-08	0.0660113	0.417534	TRUE	FALSE	TRUE	64949	0.000494501	32.1323
rs79638269	Green tea intake	Viral pneumonia	10	14799243	T	C	2.67635	0.167992	0.016328	0.0213893	0.472895	1.5e-08	0.0853071	0.0489227	FALSE	FALSE	TRUE	64949	0.000492912	32.029
rs79774709	Green tea intake	Viral pneumonia	6	117610708	T	C	5.14056	0.174945	0.005782	0.00416988	0.853785	1.7e-09	0.192033	0.362286	FALSE	FALSE	TRUE	64949	0.000557839	36.2502

## Sheet: S8
Supplemental table S8. Characteristics of instrumental variables associated with tea intake in the Respiratory tuberculosis.
SNP	exposure	outcome	chr.outcome	pos.outcome	effect_allele	other_allele	beta.exposure	beta.outcome	eaf.exposure	eaf.outcome	se.exposure	pval.exposure	se.outcome	pval.outcome	palindromic	ambiguous	mr_keep	exposure	R2	F statistic
rs10493552	Standard tea	Respiratory tuberculosis	1	75126543	A	C	5.15745	-0.0288639	0.210598	0.258671	1.12492	4.5e-06	0.0384231	0.452525	FALSE	FALSE	TRUE	64949	0.000323529	21.0191
rs10801677	Standard tea	Respiratory tuberculosis	1	198659354	G	A	-13.061	0.00750663	0.030548	0.036201	2.67526	1e-06	0.0898695	0.933432	FALSE	FALSE	TRUE	64949	0.00036685	23.8346
rs10969132	Standard tea	Respiratory tuberculosis	9	29408137	T	G	9.30132	0.0301313	0.053742	0.0718824	2.03597	4.9e-06	0.0654635	0.645318	FALSE	FALSE	TRUE	64949	0.000321244	20.8705
rs115709030	Standard tea	Respiratory tuberculosis	10	125698031	C	G	14.2008	-0.162118	0.026624	0.0276707	3.01379	2.5e-06	0.104757	0.121727	TRUE	FALSE	TRUE	64949	0.000341727	22.2017
rs140745793	Standard tea	Respiratory tuberculosis	9	118411682	A	G	-12.438	-0.279161	0.031449	0.0108037	2.67112	3.2e-06	0.167401	0.0953894	FALSE	FALSE	TRUE	64949	0.000333731	21.6821
rs149011033	Standard tea	Respiratory tuberculosis	8	39531058	C	T	14.2336	0.063088	0.025809	0.0233584	2.96125	1.5e-06	0.112362	0.574476	FALSE	FALSE	TRUE	64949	0.000355592	23.1029
rs2389763	Standard tea	Respiratory tuberculosis	7	17268223	C	T	5.64296	-0.0334547	0.592157	0.61855	0.934115	1.5e-09	0.0346977	0.334958	FALSE	FALSE	TRUE	64949	0.000561561	36.4922
rs2472297	Standard tea	Respiratory tuberculosis	15	74735539	T	C	10.2075	-0.0414402	0.25771	0.247881	1.04443	1.5e-22	0.0389861	0.287806	FALSE	FALSE	TRUE	64949	0.00146848	95.5139
rs4791937	Standard tea	Respiratory tuberculosis	17	10199952	C	T	5.08384	0.0177302	0.738055	0.710951	1.04373	1.1e-06	0.0372107	0.633733	FALSE	FALSE	TRUE	64949	0.000365154	23.7243
rs702841	Standard tea	Respiratory tuberculosis	1	32744812	T	C	4.62683	0.0111355	0.323405	0.354056	1.01109	4.7e-06	0.0354811	0.75364	FALSE	FALSE	TRUE	64949	0.000322311	20.9399
rs7233417	Standard tea	Respiratory tuberculosis	18	37620217	A	G	4.49714	-0.0174665	0.359559	0.329426	0.957195	2.6e-06	0.0357888	0.62552	FALSE	FALSE	TRUE	64949	0.000339744	22.0729
rs729009	Standard tea	Respiratory tuberculosis	9	90309086	T	C	4.71588	0.048828	0.287566	0.360147	1.01767	3.6e-06	0.0351605	0.164919	FALSE	FALSE	TRUE	64949	0.000330518	21.4733
rs78981082	Standard tea	Respiratory tuberculosis	10	24977353	G	A	-9.95702	0.122936	0.059257	0.0460925	1.98884	5.5e-07	0.0812215	0.130131	FALSE	FALSE	TRUE	64949	0.000385762	25.0637
rs908817	Standard tea	Respiratory tuberculosis	15	76346850	A	G	5.24212	-0.0123736	0.332653	0.35378	0.975876	7.8e-08	0.0351278	0.724655	FALSE	FALSE	TRUE	64949	0.000444078	28.8543
rs10741694	Tea intake	Respiratory tuberculosis	11	16264637	C	T	0.0150037	-0.0127772	0.627915	0.732746	0.00219355	7.9e-12	0.0380797	0.73722	FALSE	FALSE	TRUE	447485	0.000104539	46.7843
rs10752269	Tea intake	Respiratory tuberculosis	10	12650903	A	G	-0.0128727	-0.0422114	0.506082	0.647264	0.00211975	1.3e-09	0.0351794	0.230182	FALSE	FALSE	TRUE	447485	8.24054e-05	36.8781
rs10764990	Tea intake	Respiratory tuberculosis	10	127354344	A	G	-0.0121906	-0.0383859	0.607155	0.531616	0.00216898	1.9e-08	0.0337389	0.255231	FALSE	FALSE	TRUE	447485	7.05878e-05	31.5891
rs11164870	Tea intake	Respiratory tuberculosis	1	93086630	G	C	-0.0119604	-0.0600589	0.604574	0.628127	0.00218232	4.2e-08	0.0349478	0.0856998	TRUE	FALSE	TRUE	447485	6.71192e-05	30.0367
rs1156588	Tea intake	Respiratory tuberculosis	2	58288240	G	A	-0.015454	-0.051063	0.210071	0.227194	0.00260325	2.9e-09	0.0399926	0.201669	FALSE	FALSE	TRUE	447485	7.87476e-05	35.241
rs11587444	Tea intake	Respiratory tuberculosis	1	150750368	G	A	0.0140328	-0.016774	0.393464	0.402921	0.00217078	1e-10	0.0342288	0.624095	FALSE	FALSE	TRUE	447485	9.33766e-05	41.7883
rs12591786	Tea intake	Respiratory tuberculosis	15	60610313	T	C	-0.0184399	-0.0522176	0.158804	0.0987862	0.00294243	3.7e-10	0.056544	0.355753	FALSE	FALSE	TRUE	447485	8.77583e-05	39.2738
rs13282783	Tea intake	Respiratory tuberculosis	8	22231462	T	C	-0.0135837	0.0282691	0.285899	0.408977	0.00235432	7.9e-09	0.0343686	0.410777	FALSE	FALSE	TRUE	447485	7.43865e-05	33.2892
rs132904	Tea intake	Respiratory tuberculosis	22	41402892	C	G	0.0166007	-0.0464945	0.778651	0.760703	0.00255257	7.8e-11	0.0393308	0.23715	TRUE	FALSE	TRUE	447485	9.451e-05	42.2956
rs141071726	Tea intake	Respiratory tuberculosis	7	17518956	A	G	0.0407321	0.206327	0.026713	0.0145163	0.00681204	2.2e-09	0.141978	0.146159	FALSE	FALSE	TRUE	447485	7.98925e-05	35.7534
rs1453548	Tea intake	Respiratory tuberculosis	11	59424616	A	T	-0.0133414	0.0324925	0.664929	0.669727	0.00224973	3e-09	0.0356903	0.36261	TRUE	FALSE	TRUE	447485	7.85831e-05	35.1674
rs1481012	Tea intake	Respiratory tuberculosis	4	88117930	G	A	-0.0262435	0.0556484	0.112209	0.0747067	0.00335608	5.3e-15	0.064267	0.386549	FALSE	FALSE	TRUE	447485	0.000136628	61.1473
rs149805207	Tea intake	Respiratory tuberculosis	6	136774131	G	A	-0.0719337	-0.0455464	0.008538	0.0206015	0.0125823	1.1e-08	0.121104	0.706848	FALSE	FALSE	TRUE	447485	7.30356e-05	32.6846
rs17245213	Tea intake	Respiratory tuberculosis	11	1658539	A	G	-0.0146481	-0.0100377	0.208046	0.174408	0.00260905	2e-08	0.0442876	0.820698	FALSE	FALSE	TRUE	447485	7.0435e-05	31.5207
rs17576658	Tea intake	Respiratory tuberculosis	13	99619765	A	G	-0.0134812	-0.0252933	0.247081	0.230392	0.00245655	4.1e-08	0.0402628	0.52987	FALSE	FALSE	TRUE	447485	6.72974e-05	30.1165
rs17685	Tea intake	Respiratory tuberculosis	7	75986787	A	G	0.0230655	-0.00776618	0.277512	0.380227	0.00236195	1.6e-22	0.0345922	0.822363	FALSE	FALSE	TRUE	447485	0.000213066	95.3635
rs2117137	Tea intake	Respiratory tuberculosis	3	89476355	G	A	0.0129948	0.00429074	0.405148	0.48436	0.0021557	1.7e-09	0.033771	0.898898	FALSE	FALSE	TRUE	447485	8.11986e-05	36.338
rs2273447	Tea intake	Respiratory tuberculosis	20	64268767	T	A	0.0174715	0.0329295	0.203788	0.137254	0.00263421	3.3e-11	0.0492047	0.503346	TRUE	FALSE	TRUE	447485	9.82966e-05	43.9904
rs2279844	Tea intake	Respiratory tuberculosis	17	42667791	A	G	-0.0119879	0.0139258	0.379343	0.364623	0.00218318	4e-08	0.0348992	0.689873	FALSE	FALSE	TRUE	447485	6.73751e-05	30.1512
rs2351187	Tea intake	Respiratory tuberculosis	10	85090860	A	G	0.0129023	0.0525144	0.318935	0.31476	0.0022823	1.6e-08	0.0361754	0.146597	FALSE	FALSE	TRUE	447485	7.14133e-05	31.9585
rs2472297	Tea intake	Respiratory tuberculosis	15	74735539	T	C	0.0533453	-0.0414402	0.262049	0.247881	0.00240098	2.3e-109	0.0389861	0.287806	FALSE	FALSE	TRUE	447485	0.00110194	493.643
rs2478875	Tea intake	Respiratory tuberculosis	6	51418312	G	A	0.0218943	0.0203306	0.208758	0.171716	0.00261129	5.1e-17	0.0444357	0.647292	FALSE	FALSE	TRUE	447485	0.000157074	70.2991
rs2645929	Tea intake	Respiratory tuberculosis	13	55870395	G	A	-0.0149842	0.0204178	0.813066	0.850643	0.0027166	3.5e-08	0.0474084	0.666702	FALSE	FALSE	TRUE	447485	6.79842e-05	30.4238
rs2783129	Tea intake	Respiratory tuberculosis	13	79594585	G	C	-0.0117331	0.0223716	0.484878	0.448867	0.00213314	3.8e-08	0.0338692	0.508916	TRUE	TRUE	FALSE	447485	6.7605e-05	30.2541
rs34619	Tea intake	Respiratory tuberculosis	5	61169538	A	G	0.0117117	-0.0910361	0.430905	0.422943	0.0021375	4.3e-08	0.0341037	0.00759889	FALSE	FALSE	TRUE	447485	6.70842e-05	30.021
rs4410790	Tea intake	Respiratory tuberculosis	7	17244953	C	T	0.0405506	-0.0484824	0.631224	0.662646	0.00219507	3.4e-76	0.0356055	0.173307	FALSE	FALSE	TRUE	447485	0.000762058	341.268
rs4808193	Tea intake	Respiratory tuberculosis	19	19299813	C	T	0.0151149	0.024581	0.335324	0.246987	0.0022472	1.7e-11	0.0391244	0.529823	FALSE	FALSE	TRUE	447485	0.000101089	45.2403
rs4817505	Tea intake	Respiratory tuberculosis	21	32971520	C	T	0.015068	-0.0109371	0.38998	0.433455	0.0021746	4.2e-12	0.0341001	0.748411	FALSE	FALSE	TRUE	447485	0.000107282	48.0121
rs56188862	Tea intake	Respiratory tuberculosis	1	174220131	C	T	-0.0157568	-0.0864164	0.387454	0.364996	0.0021747	4.3e-13	0.0348299	0.0130978	FALSE	FALSE	TRUE	447485	0.000117303	52.4971
rs56348300	Tea intake	Respiratory tuberculosis	9	7054124	G	C	0.0158824	-0.0288599	0.184619	0.130496	0.00273191	6.1e-09	0.0498696	0.562787	TRUE	FALSE	TRUE	447485	7.55246e-05	33.7985
rs57462170	Tea intake	Respiratory tuberculosis	3	50202370	A	G	0.0191505	0.074137	0.108773	0.142565	0.00340563	1.9e-08	0.048103	0.123264	FALSE	FALSE	TRUE	447485	7.06572e-05	31.6201
rs57631352	Tea intake	Respiratory tuberculosis	19	4338176	G	A	-0.0131035	-0.0653037	0.296859	0.336515	0.00232117	1.7e-08	0.0355632	0.0663178	FALSE	FALSE	TRUE	447485	7.12117e-05	31.8683
rs6829	Tea intake	Respiratory tuberculosis	13	110878917	T	C	-0.0119163	-0.0196923	0.596155	0.599807	0.00216546	3.7e-08	0.0343404	0.566345	FALSE	FALSE	TRUE	447485	6.76666e-05	30.2817
rs713598	Tea intake	Respiratory tuberculosis	7	141973545	G	C	0.0133969	0.00954128	0.402254	0.350097	0.00215659	5.2e-10	0.035293	0.786895	TRUE	FALSE	TRUE	447485	8.62298e-05	38.5897
rs72797284	Tea intake	Respiratory tuberculosis	5	152652090	G	A	-0.0171147	-0.0746457	0.270797	0.209733	0.00238353	7e-13	0.0414017	0.0713937	FALSE	FALSE	TRUE	447485	0.000115204	51.5579
rs7757102	Tea intake	Respiratory tuberculosis	6	136901533	G	A	-0.0118039	-0.0398269	0.555426	0.566744	0.00213302	3.1e-08	0.0338948	0.239988	FALSE	FALSE	TRUE	447485	6.8431e-05	30.6238
rs9302428	Tea intake	Respiratory tuberculosis	16	24706279	G	C	0.0122457	0.00583907	0.635799	0.638811	0.00220122	2.6e-08	0.0350047	0.867521	TRUE	FALSE	TRUE	447485	6.91563e-05	30.9484
rs9624470	Tea intake	Respiratory tuberculosis	22	24424300	A	G	0.0252071	-0.0585067	0.580054	0.548498	0.00215485	1.3e-31	0.0338144	0.0835892	FALSE	FALSE	TRUE	447485	0.000305704	136.839
rs9648476	Tea intake	Respiratory tuberculosis	7	39253434	A	G	0.0125013	0.0423727	0.622954	0.638343	0.00218542	1.1e-08	0.0349888	0.225882	FALSE	FALSE	TRUE	447485	7.3119e-05	32.7219
rs977474	Tea intake	Respiratory tuberculosis	12	11132173	T	C	0.0217813	0.0472736	0.833746	0.914979	0.00285559	2.4e-14	0.0603592	0.433507	FALSE	FALSE	TRUE	447485	0.000129999	58.18
rs9937354	Tea intake	Respiratory tuberculosis	16	53765935	A	G	-0.0140923	-0.0319844	0.424074	0.428553	0.0021433	4.9e-11	0.0338965	0.345379	FALSE	FALSE	TRUE	447485	9.66001e-05	43.2311
rs11049045	Decaffeinated tea	Respiratory tuberculosis	12	27558038	C	T	-0.0121928	-0.0334643	0.305941	0.343214	0.00260205	2.8e-06	0.0352922	0.343024	FALSE	FALSE	TRUE	64949	0.000337953	21.9565
rs112200384	Decaffeinated tea	Respiratory tuberculosis	9	102238311	G	T	0.0339284	-0.0424336	0.031763	0.0144185	0.00684075	7.1e-07	0.140651	0.762885	FALSE	FALSE	TRUE	64949	0.000378602	24.5983
rs112262589	Decaffeinated tea	Respiratory tuberculosis	1	241138096	T	C	0.0169583	0.0710123	0.159763	0.117375	0.00326378	2e-07	0.0521832	0.173569	FALSE	FALSE	TRUE	64949	0.000415499	26.9966
rs117372585	Decaffeinated tea	Respiratory tuberculosis	9	37683601	A	G	0.0564464	-0.144333	0.010832	0.0148379	0.0116125	1.2e-06	0.1395	0.300835	FALSE	FALSE	TRUE	64949	0.000363656	23.627
rs117392303	Decaffeinated tea	Respiratory tuberculosis	6	157060226	C	T	-0.0300694	0.162842	0.034727	0.0266098	0.00653959	4.3e-06	0.104821	0.120298	FALSE	FALSE	TRUE	64949	0.000325413	21.1415
rs1230083	Decaffeinated tea	Respiratory tuberculosis	17	45423471	A	G	-0.0114378	0.0139737	0.547155	0.608448	0.00241799	2.2e-06	0.0345287	0.6857	FALSE	FALSE	TRUE	64949	0.000344393	22.375
rs149900202	Decaffeinated tea	Respiratory tuberculosis	3	115534606	T	A	0.0377126	-0.0325523	0.025732	0.0474403	0.00758867	6.7e-07	0.0791378	0.680826	TRUE	FALSE	TRUE	64949	0.000380105	24.6961
rs17548427	Decaffeinated tea	Respiratory tuberculosis	15	53475929	C	T	0.0391565	-0.166801	0.022333	0.0368186	0.0081118	1.4e-06	0.0896425	0.0627827	FALSE	FALSE	TRUE	64949	0.000358629	23.3002
rs17600031	Decaffeinated tea	Respiratory tuberculosis	13	51823771	A	G	0.0172079	0.0474869	0.12031	0.0726379	0.00372241	3.8e-06	0.0647731	0.463481	FALSE	FALSE	TRUE	64949	0.000328921	21.3695
rs2552990	Decaffeinated tea	Respiratory tuberculosis	5	155631887	C	T	-0.0157033	0.0139646	0.150255	0.127833	0.00336716	3.1e-06	0.0503712	0.781601	FALSE	FALSE	TRUE	64949	0.000334762	21.7491
rs35615191	Decaffeinated tea	Respiratory tuberculosis	6	168415229	A	G	0.0464487	0.125645	0.014819	0.0208048	0.00993919	3e-06	0.117762	0.286	FALSE	FALSE	TRUE	64949	0.000336145	21.839
rs7069965	Decaffeinated tea	Respiratory tuberculosis	10	111739124	A	G	-0.0138563	-0.0689791	0.205197	0.225038	0.00298098	3.3e-06	0.0403309	0.0872047	FALSE	FALSE	TRUE	64949	0.000332552	21.6054
rs72670794	Decaffeinated tea	Respiratory tuberculosis	4	125236865	G	T	0.0173374	0.0264923	0.131396	0.0829594	0.00359546	1.4e-06	0.0620848	0.66959	FALSE	FALSE	TRUE	64949	0.000357875	23.2512
rs7267323	Decaffeinated tea	Respiratory tuberculosis	20	41383381	A	G	0.0156904	-0.0203911	0.165131	0.238971	0.00324953	1.4e-06	0.0395533	0.606179	FALSE	FALSE	TRUE	64949	0.000358838	23.3138
rs74485077	Decaffeinated tea	Respiratory tuberculosis	13	26307326	A	G	0.0298991	0.0972049	0.038607	0.0234915	0.00623051	1.6e-06	0.11282	0.388911	FALSE	FALSE	TRUE	64949	0.00035444	23.028
rs9623784	Decaffeinated tea	Respiratory tuberculosis	22	43224651	A	G	0.0229082	-0.053718	0.063591	0.111392	0.00497534	4.1e-06	0.0535141	0.315471	FALSE	FALSE	TRUE	64949	0.000326304	21.1994
rs9650112	Decaffeinated tea	Respiratory tuberculosis	8	132219292	T	C	0.0239904	-0.0534566	0.055859	0.0663486	0.00523323	4.6e-06	0.0680071	0.431841	FALSE	FALSE	TRUE	64949	0.000323461	21.0146
rs112423877	Herbal tea intake	Respiratory tuberculosis	14	63148838	A	T	4.05076	0.0415017	0.00698	0.00438412	0.733715	3.4e-08	0.266412	0.876207	TRUE	FALSE	TRUE	64949	0.000469075	30.4793
rs114605739	Herbal tea intake	Respiratory tuberculosis	4	138309833	G	A	3.2706	-0.0701046	0.010861	0.00466861	0.584593	2.2e-08	0.236663	0.767061	FALSE	FALSE	TRUE	64949	0.000481688	31.2993
rs141436163	Herbal tea intake	Respiratory tuberculosis	18	24586228	T	G	2.49682	0.0477607	0.018642	0.0251781	0.443009	1.7e-08	0.107871	0.657941	FALSE	FALSE	TRUE	64949	0.000488838	31.7641
rs141595975	Herbal tea intake	Respiratory tuberculosis	1	157686811	C	T	4.23585	0.138151	0.009742	0.0129661	0.669053	2.4e-10	0.152785	0.365879	FALSE	FALSE	TRUE	64949	0.000616765	40.0818
rs142141377	Herbal tea intake	Respiratory tuberculosis	1	209469760	C	A	4.95948	-0.0469759	0.006138	0.00395845	0.797242	4.9e-10	0.276431	0.86506	FALSE	FALSE	TRUE	64949	0.000595471	38.6971
rs145853157	Herbal tea intake	Respiratory tuberculosis	1	193812869	T	A	3.9211	-0.0447115	0.008141	0.0206781	0.672118	5.4e-09	0.119904	0.709227	TRUE	FALSE	TRUE	64949	0.000523751	34.0339
rs146680299	Herbal tea intake	Respiratory tuberculosis	8	71903355	T	C	2.86998	-0.102607	0.014203	0.0206649	0.515989	2.7e-08	0.119215	0.389405	FALSE	FALSE	TRUE	64949	0.000476099	30.936
rs146747894	Herbal tea intake	Respiratory tuberculosis	8	111666762	A	G	3.42362	0.142798	0.010457	0.0293212	0.597023	9.8e-09	0.0998792	0.1528	FALSE	FALSE	TRUE	64949	0.000506054	32.8833
rs148342659	Herbal tea intake	Respiratory tuberculosis	11	103647291	T	C	4.24384	-0.197457	0.006752	0.0289434	0.748342	1.4e-08	0.100408	0.0492357	FALSE	FALSE	TRUE	64949	0.000494915	32.1591
rs148443638	Herbal tea intake	Respiratory tuberculosis	6	9736293	A	G	3.845	-0.000488552	0.009776	0.0665317	0.618252	5e-10	0.0680982	0.994276	FALSE	FALSE	TRUE	64949	0.000595156	38.6766
rs1796468	Herbal tea intake	Respiratory tuberculosis	4	160127742	T	C	4.14799	-0.139989	0.007751	0.0337688	0.707703	4.6e-09	0.0943243	0.137775	FALSE	FALSE	TRUE	64949	0.000528654	34.3526
rs188433347	Herbal tea intake	Respiratory tuberculosis	18	72344503	G	T	3.63371	0.220744	0.008704	0.00590544	0.655449	3e-08	0.225646	0.327938	FALSE	FALSE	TRUE	64949	0.000472982	30.7333
rs57042533	Herbal tea intake	Respiratory tuberculosis	11	76750342	T	G	4.5911	-0.158524	0.005412	0.03455	0.823545	2.5e-08	0.0919589	0.0847325	FALSE	FALSE	TRUE	64949	0.000478276	31.0775
rs73118299	Herbal tea intake	Respiratory tuberculosis	7	52636338	G	A	4.30532	0.0644222	0.007719	0.0032441	0.744377	7.3e-09	0.311857	0.836341	FALSE	FALSE	TRUE	64949	0.000514789	33.4512
rs77677063	Herbal tea intake	Respiratory tuberculosis	18	50721934	T	C	3.53501	-0.184417	0.009871	0.00505932	0.632623	2.3e-08	0.239293	0.4409	FALSE	FALSE	TRUE	64949	0.000480519	31.2232
rs79519615	Herbal tea intake	Respiratory tuberculosis	10	125405959	C	T	3.45156	-0.0935476	0.009933	0.0100403	0.60022	8.9e-09	0.168405	0.578558	FALSE	FALSE	TRUE	64949	0.000508881	33.0671
rs79840793	Herbal tea intake	Respiratory tuberculosis	4	164426853	T	C	3.28994	-0.335796	0.011362	0.00310326	0.571396	8.5e-09	0.310032	0.278764	FALSE	FALSE	TRUE	64949	0.000510161	33.1504
rs79919614	Herbal tea intake	Respiratory tuberculosis	12	67978827	T	A	2.53173	0.0154782	0.020412	0.0391661	0.423009	2.2e-09	0.0869387	0.858695	TRUE	FALSE	TRUE	64949	0.000551218	35.8197
rs9792217	Herbal tea intake	Respiratory tuberculosis	8	42694533	T	C	2.93094	-0.220703	0.014049	0.0113207	0.502233	5.4e-09	0.158835	0.164679	FALSE	FALSE	TRUE	64949	0.000524087	34.0557
rs113322644	Green tea intake	Respiratory tuberculosis	21	32619860	A	C	3.20963	-0.166479	0.011694	0.00425615	0.555077	7.4e-09	0.256658	0.516569	FALSE	FALSE	TRUE	64949	0.000514526	33.4341
rs113898417	Green tea intake	Respiratory tuberculosis	16	21603574	G	C	3.97893	0.207763	0.006957	0.00220457	0.726631	4.4e-08	0.373288	0.577818	TRUE	FALSE	TRUE	64949	0.000461458	29.9841
rs115952340	Green tea intake	Respiratory tuberculosis	3	40833901	A	G	3.00972	-0.07516	0.01334	0.00336397	0.550266	4.5e-08	0.301806	0.803334	FALSE	FALSE	TRUE	64949	0.000460399	29.9153
rs116035596	Green tea intake	Respiratory tuberculosis	9	28832007	T	C	4.90357	0.0275948	0.006559	0.00813385	0.742882	4.1e-11	0.190535	0.884846	FALSE	FALSE	TRUE	64949	0.000670381	43.5684
rs116985617	Green tea intake	Respiratory tuberculosis	6	132763764	T	C	3.89273	0.208937	0.008531	0.00500873	0.674419	7.8e-09	0.238233	0.380471	FALSE	FALSE	TRUE	64949	0.000512689	33.3147
rs117077082	Green tea intake	Respiratory tuberculosis	20	44300228	G	A	1.92055	-0.0793312	0.031795	0.0462454	0.34217	2e-08	0.0800506	0.321679	FALSE	FALSE	TRUE	64949	0.000484824	31.5032
rs117251267	Green tea intake	Respiratory tuberculosis	13	95021353	C	T	3.55014	-0.0309479	0.01159	0.0124246	0.617762	9.1e-09	0.157687	0.844405	FALSE	FALSE	TRUE	64949	0.000508224	33.0244
rs11976995	Green tea intake	Respiratory tuberculosis	7	157738890	G	T	2.01942	-0.0136575	0.030423	0.0291025	0.348689	7e-09	0.0999937	0.89136	FALSE	FALSE	TRUE	64949	0.000516155	33.54
rs12958992	Green tea intake	Respiratory tuberculosis	18	73592537	G	A	2.16091	-0.0403745	0.026945	0.0290388	0.378903	1.2e-08	0.101855	0.691817	FALSE	FALSE	TRUE	64949	0.000500527	32.524
rs142373582	Green tea intake	Respiratory tuberculosis	14	104291444	C	T	3.24633	-0.429545	0.014186	0.00389555	0.565762	9.6e-09	0.288928	0.137098	FALSE	FALSE	TRUE	64949	0.00050667	32.9234
rs142811251	Green tea intake	Respiratory tuberculosis	2	22762400	C	G	3.45976	-0.0307856	0.010296	0.0255657	0.617814	2.1e-08	0.106884	0.773325	TRUE	FALSE	TRUE	64949	0.000482608	31.3591
rs144954030	Green tea intake	Respiratory tuberculosis	2	212971753	C	T	4.88015	0.209631	0.005665	0.0258555	0.821066	2.8e-09	0.105684	0.0473053	FALSE	FALSE	TRUE	64949	0.000543628	35.3262
rs145313301	Green tea intake	Respiratory tuberculosis	2	79310450	C	G	4.99373	-0.327609	0.006149	0.00169475	0.812513	7.9e-10	0.413433	0.428121	TRUE	FALSE	TRUE	64949	0.000581252	37.7725
rs183788045	Green tea intake	Respiratory tuberculosis	11	64238809	T	G	3.54822	0.368912	0.008749	0.00355321	0.64978	4.7e-08	0.287685	0.19972	FALSE	FALSE	TRUE	64949	0.000458898	29.8178
rs189140232	Green tea intake	Respiratory tuberculosis	7	35478356	A	G	3.56083	0.051934	0.010006	0.0152952	0.625652	1.3e-08	0.139213	0.709109	FALSE	FALSE	TRUE	64949	0.00049848	32.3909
rs62059726	Green tea intake	Respiratory tuberculosis	17	50638344	A	G	2.8216	-0.218552	0.015194	0.00641845	0.511814	3.5e-08	0.22096	0.322615	FALSE	FALSE	TRUE	64949	0.000467725	30.3916
rs644205	Green tea intake	Respiratory tuberculosis	10	87986057	A	G	0.848874	-0.0385428	0.196485	0.226681	0.150756	1.8e-08	0.0400721	0.336133	FALSE	FALSE	TRUE	64949	0.000487925	31.7047
rs78547201	Green tea intake	Respiratory tuberculosis	5	62417695	G	C	3.27496	-0.068294	0.011607	0.0358029	0.577735	1.4e-08	0.0914821	0.455349	TRUE	FALSE	TRUE	64949	0.000494501	32.1323
rs79638269	Green tea intake	Respiratory tuberculosis	10	14799243	T	C	2.67635	0.186172	0.016328	0.0214747	0.472895	1.5e-08	0.117134	0.111972	FALSE	FALSE	TRUE	64949	0.000492912	32.029
rs79774709	Green tea intake	Respiratory tuberculosis	6	117610708	T	C	5.14056	0.323209	0.005782	0.0041689	0.853785	1.7e-09	0.260263	0.21429	FALSE	FALSE	TRUE	64949	0.000557839	36.2502

## Sheet: S9
Supplemental table S9. Characteristics of instrumental variables associated with tea intake in the Asthma.
SNP	exposure	outcome	chr	pos	effect_allele	other_allele	beta.exposure	beta.outcome	eaf.exposure	eaf.outcome	se.exposure	pval.exposure	se.outcome	pval.outcome	palindromic	ambiguous	mr_keep	exposure	R2	F statistic
rs10493552	Standard tea	Asthma	1	75592228	A	C	5.15745	-0.00115907	0.210598	0.215413	1.12492	4.5e-06	0.00795131	0.884103	FALSE	FALSE	TRUE	64949	0.000323529	21.0191
rs10801677	Standard tea	Asthma	1	198628483	G	A	-13.061	-0.0490222	0.030548	0.0301749	2.67526	1e-06	0.019233	0.0108074	FALSE	FALSE	TRUE	64949	0.00036685	23.8346
rs10969132	Standard tea	Asthma	9	29408135	T	G	9.30132	-0.0086507	0.053742	0.0545621	2.03597	4.9e-06	0.0143846	0.547582	FALSE	FALSE	TRUE	64949	0.000321244	20.8705
rs115709030	Standard tea	Asthma	10	127386600	C	G	14.2008	-0.0189994	0.026624	0.0269182	3.01379	2.5e-06	0.0212842	0.372043	TRUE	FALSE	TRUE	64949	0.000341727	22.2017
rs140745793	Standard tea	Asthma	9	121173960	A	G	-12.438	0.0108177	0.031449	0.0318258	2.67112	3.2e-06	0.0188631	0.566315	FALSE	FALSE	TRUE	64949	0.000333731	21.6821
rs149011033	Standard tea	Asthma	8	39388577	C	T	14.2336	-0.00790786	0.025809	0.0268654	2.96125	1.5e-06	0.0206866	0.702262	FALSE	FALSE	TRUE	64949	0.000355592	23.1029
rs184776680	Standard tea	Asthma	6	51854625	G	T	22.2772	0.0137173	0.011882	0.0117928	4.54407	9.5e-07	0.0324074	0.672092	FALSE	FALSE	TRUE	64949	0.000369912	24.0335
rs2389763	Standard tea	Asthma	7	17307847	C	T	5.64296	-0.00543439	0.592157	0.595372	0.934115	1.5e-09	0.00665112	0.413891	FALSE	FALSE	TRUE	64949	0.000561561	36.4922
rs2472297	Standard tea	Asthma	15	75027880	T	C	10.2075	0.00940506	0.25771	0.266894	1.04443	1.5e-22	0.00736139	0.201384	FALSE	FALSE	TRUE	64949	0.00146848	95.5139
rs4791937	Standard tea	Asthma	17	10103269	C	T	5.08384	0.00703258	0.738055	0.73891	1.04373	1.1e-06	0.00742797	0.343756	FALSE	FALSE	TRUE	64949	0.000365154	23.7243
rs702841	Standard tea	Asthma	1	33210413	T	C	4.62683	-0.00742943	0.323405	0.323718	1.01109	4.7e-06	0.00718087	0.300849	FALSE	FALSE	TRUE	64949	0.000322311	20.9399
rs7233417	Standard tea	Asthma	18	35200180	A	G	4.49714	0.0137857	0.359559	0.359099	0.957195	2.6e-06	0.0067994	0.0426128	FALSE	FALSE	TRUE	64949	0.000339744	22.0729
rs729009	Standard tea	Asthma	9	93071368	T	C	4.71588	-0.00843552	0.287566	0.288362	1.01767	3.6e-06	0.00721907	0.242603	FALSE	FALSE	TRUE	64949	0.000330518	21.4733
rs78981082	Standard tea	Asthma	10	25266282	G	A	-9.95702	0.0180456	0.059257	0.059941	1.98884	5.5e-07	0.0140373	0.198602	FALSE	FALSE	TRUE	64949	0.000385762	25.0637
rs908817	Standard tea	Asthma	15	76639191	A	G	5.24212	0.0155491	0.332653	0.3325	0.975876	7.8e-08	0.00692643	0.0247748	FALSE	FALSE	TRUE	64949	0.000444078	28.8543
rs10741694	Tea intake	Asthma	11	16286183	C	T	0.0150037	-0.00493601	0.627915	0.627036	0.00219355	7.9e-12	0.00675209	0.464759	FALSE	FALSE	TRUE	447485	0.000104539	46.7843
rs10752269	Tea intake	Asthma	10	12692902	A	G	-0.0128727	-0.00649462	0.506082	0.50735	0.00211975	1.3e-09	0.00652666	0.319692	FALSE	FALSE	TRUE	447485	8.24054e-05	36.8781
rs10764990	Tea intake	Asthma	10	129152608	A	G	-0.0121906	0.00636425	0.607155	0.605024	0.00216898	1.9e-08	0.00667099	0.340074	FALSE	FALSE	TRUE	447485	7.05878e-05	31.5891
rs11164870	Tea intake	Asthma	1	93552187	G	C	-0.0119604	0.00647065	0.604574	0.604781	0.00218232	4.2e-08	0.00671904	0.335531	TRUE	FALSE	TRUE	447485	6.71192e-05	30.0367
rs1156588	Tea intake	Asthma	2	58515375	G	A	-0.015454	0.00454605	0.210071	0.209997	0.00260325	2.9e-09	0.00801591	0.570628	FALSE	FALSE	TRUE	447485	7.87476e-05	35.241
rs11587444	Tea intake	Asthma	1	150722844	G	A	0.0140328	-0.00188096	0.393464	0.392035	0.00217078	1e-10	0.00668893	0.778553	FALSE	FALSE	TRUE	447485	9.33766e-05	41.7883
rs12591786	Tea intake	Asthma	15	60902512	T	C	-0.0184399	0.0156481	0.158804	0.15781	0.00294243	3.7e-10	0.00907609	0.0846896	FALSE	FALSE	TRUE	447485	8.77583e-05	39.2738
rs13282783	Tea intake	Asthma	8	22088975	T	C	-0.0135837	0.00801929	0.285899	0.285718	0.00235432	7.9e-09	0.00725138	0.268771	FALSE	FALSE	TRUE	447485	7.43865e-05	33.2892
rs141071726	Tea intake	Asthma	7	17558580	A	G	0.0407321	-0.00412052	0.026713	0.026828	0.00681204	2.2e-09	0.0208984	0.843695	FALSE	FALSE	TRUE	447485	7.98925e-05	35.7534
rs1453548	Tea intake	Asthma	11	59192089	A	T	-0.0133414	-0.00118159	0.664929	0.664564	0.00224973	3e-09	0.0069269	0.864554	TRUE	FALSE	TRUE	447485	7.85831e-05	35.1674
rs149805207	Tea intake	Asthma	6	137095269	G	A	-0.0719337	-0.0391718	0.008538	0.00870187	0.0125823	1.1e-08	0.0382081	0.305258	FALSE	FALSE	TRUE	447485	7.30356e-05	32.6846
rs17245213	Tea intake	Asthma	11	1679769	A	G	-0.0146481	-0.00444877	0.208046	0.207021	0.00260905	2e-08	0.00805256	0.580628	FALSE	FALSE	TRUE	447485	7.0435e-05	31.5207
rs17576658	Tea intake	Asthma	13	100272019	A	G	-0.0134812	0.0172445	0.247081	0.246567	0.00245655	4.1e-08	0.00756626	0.022659	FALSE	FALSE	TRUE	447485	6.72974e-05	30.1165
rs17685	Tea intake	Asthma	7	75616105	A	G	0.0230655	-0.00959719	0.277512	0.278229	0.00236195	1.6e-22	0.00727138	0.186882	FALSE	FALSE	TRUE	447485	0.000213066	95.3635
rs2117137	Tea intake	Asthma	3	89525505	G	A	0.0129948	0.00835733	0.405148	0.405331	0.0021557	1.7e-09	0.00663814	0.208035	FALSE	FALSE	TRUE	447485	8.11986e-05	36.338
rs2273447	Tea intake	Asthma	20	62900120	T	A	0.0174715	-0.00912182	0.203788	0.204645	0.00263421	3.3e-11	0.00809697	0.259923	TRUE	FALSE	TRUE	447485	9.82966e-05	43.9904
rs2279844	Tea intake	Asthma	17	40819809	A	G	-0.0119879	0.0063431	0.379343	0.376228	0.00218318	4e-08	0.0067325	0.34611	FALSE	FALSE	TRUE	447485	6.73751e-05	30.1512
rs2351187	Tea intake	Asthma	10	86850616	A	G	0.0129023	0.00299409	0.318935	0.319992	0.0022823	1.6e-08	0.00702288	0.669865	FALSE	FALSE	TRUE	447485	7.14133e-05	31.9585
rs2472297	Tea intake	Asthma	15	75027880	T	C	0.0533453	0.00940506	0.262049	0.266894	0.00240098	2.3e-109	0.00736139	0.201384	FALSE	FALSE	TRUE	447485	0.00110194	493.643
rs2478875	Tea intake	Asthma	6	51283110	G	A	0.0218943	-0.000344436	0.208758	0.209221	0.00261129	5.1e-17	0.00804048	0.965831	FALSE	FALSE	TRUE	447485	0.000157074	70.2991
rs2645929	Tea intake	Asthma	13	56444529	G	A	-0.0149842	-0.010942	0.813066	0.812487	0.0027166	3.5e-08	0.00834679	0.189886	FALSE	FALSE	TRUE	447485	6.79842e-05	30.4238
rs2783129	Tea intake	Asthma	13	80168720	G	C	-0.0117331	0.00804465	0.484878	0.485626	0.00213314	3.8e-08	0.00656876	0.220694	TRUE	TRUE	FALSE	447485	6.7605e-05	30.2541
rs34619	Tea intake	Asthma	5	60465365	A	G	0.0117117	0.00134556	0.430905	0.431686	0.0021375	4.3e-08	0.00657398	0.837823	FALSE	FALSE	TRUE	447485	6.70842e-05	30.021
rs4410790	Tea intake	Asthma	7	17284577	C	T	0.0405506	-0.00292346	0.631224	0.634318	0.00219507	3.4e-76	0.00677516	0.666107	FALSE	FALSE	TRUE	447485	0.000762058	341.268
rs4808193	Tea intake	Asthma	19	19410622	C	T	0.0151149	-0.00432208	0.335324	0.334715	0.0022472	1.7e-11	0.00692009	0.532254	FALSE	FALSE	TRUE	447485	0.000101089	45.2403
rs4817505	Tea intake	Asthma	21	34343828	C	T	0.015068	0.00427071	0.38998	0.391819	0.0021746	4.2e-12	0.00669243	0.523381	FALSE	FALSE	TRUE	447485	0.000107282	48.0121
rs56348300	Tea intake	Asthma	9	7054124	G	C	0.0158824	0.00562856	0.184619	0.185158	0.00273191	6.1e-09	0.00840279	0.502957	TRUE	FALSE	TRUE	447485	7.55246e-05	33.7985
rs57462170	Tea intake	Asthma	3	50239803	A	G	0.0191505	0.0177284	0.108773	0.109278	0.00340563	1.9e-08	0.010465	0.0902527	FALSE	FALSE	TRUE	447485	7.06572e-05	31.6201
rs57631352	Tea intake	Asthma	19	4338173	G	A	-0.0131035	0.0112865	0.296859	0.297415	0.00232117	1.7e-08	0.00713921	0.113897	FALSE	FALSE	TRUE	447485	7.12117e-05	31.8683
rs6829	Tea intake	Asthma	13	111531264	T	C	-0.0119163	0.00692534	0.596155	0.596008	0.00216546	3.7e-08	0.00666781	0.29898	FALSE	FALSE	TRUE	447485	6.76666e-05	30.2817
rs713598	Tea intake	Asthma	7	141673345	G	C	0.0133969	0.00750559	0.402254	0.399914	0.00215659	5.2e-10	0.00664879	0.258955	TRUE	FALSE	TRUE	447485	8.62298e-05	38.5897
rs72797284	Tea intake	Asthma	5	152031650	G	A	-0.0171147	-0.00853778	0.270797	0.27244	0.00238353	7e-13	0.00732993	0.244107	FALSE	FALSE	TRUE	447485	0.000115204	51.5579
rs7757102	Tea intake	Asthma	6	137222671	G	A	-0.0118039	0.0129509	0.555426	0.554729	0.00213302	3.1e-08	0.00657173	0.0487596	FALSE	FALSE	TRUE	447485	6.8431e-05	30.6238
rs9302428	Tea intake	Asthma	16	24717600	G	C	0.0122457	0.0125039	0.635799	0.636909	0.00220122	2.6e-08	0.00678364	0.0652935	TRUE	FALSE	TRUE	447485	6.91563e-05	30.9484
rs9624470	Tea intake	Asthma	22	24820268	A	G	0.0252071	-0.0137297	0.580054	0.580461	0.00215485	1.3e-31	0.0066304	0.0383849	FALSE	FALSE	TRUE	447485	0.000305704	136.839
rs9648476	Tea intake	Asthma	7	39293033	A	G	0.0125013	-0.00748435	0.622954	0.624392	0.00218542	1.1e-08	0.00673413	0.266394	FALSE	FALSE	TRUE	447485	7.3119e-05	32.7219
rs977474	Tea intake	Asthma	12	11284772	T	C	0.0217813	-0.0108642	0.833746	0.833357	0.00285559	2.4e-14	0.00878742	0.216333	FALSE	FALSE	TRUE	447485	0.000129999	58.18
rs9937354	Tea intake	Asthma	16	53799847	A	G	-0.0140923	0.00659557	0.424074	0.422923	0.0021433	4.9e-11	0.00659955	0.317603	FALSE	FALSE	TRUE	447485	9.66001e-05	43.2311
rs11049045	Decaffeinated tea	Asthma	12	27710971	C	T	-0.0121928	-0.00349803	0.305941	0.309076	0.00260205	2.8e-06	0.00707488	0.621003	FALSE	FALSE	TRUE	64949	0.000337953	21.9565
rs112200384	Decaffeinated tea	Asthma	9	105000593	G	T	0.0339284	-0.00178725	0.031763	0.032022	0.00684075	7.1e-07	0.0184785	0.922948	FALSE	FALSE	TRUE	64949	0.000378602	24.5983
rs112262589	Decaffeinated tea	Asthma	1	241301396	T	C	0.0169583	-0.00402447	0.159763	0.159991	0.00326378	2e-07	0.00889202	0.650843	FALSE	FALSE	TRUE	64949	0.000415499	26.9966
rs117372585	Decaffeinated tea	Asthma	9	37683598	A	G	0.0564464	-0.021377	0.010832	0.0108968	0.0116125	1.2e-06	0.0314792	0.497085	FALSE	FALSE	TRUE	64949	0.000363656	23.627
rs117392303	Decaffeinated tea	Asthma	6	157381360	C	T	-0.0300694	0.00785424	0.034727	0.0351683	0.00653959	4.3e-06	0.0176567	0.656443	FALSE	FALSE	TRUE	64949	0.000325413	21.1415
rs1230083	Decaffeinated tea	Asthma	17	43500837	A	G	-0.0114378	-0.00797455	0.547155	0.550349	0.00241799	2.2e-06	0.00656224	0.224283	FALSE	FALSE	TRUE	64949	0.000344393	22.375
rs149900202	Decaffeinated tea	Asthma	3	115253453	T	A	0.0377126	0.0144335	0.025732	0.0262175	0.00758867	6.7e-07	0.0204808	0.480979	TRUE	FALSE	TRUE	64949	0.000380105	24.6961
rs17548427	Decaffeinated tea	Asthma	15	53768126	C	T	0.0391565	0.0132272	0.022333	0.0227069	0.0081118	1.4e-06	0.021884	0.545562	FALSE	FALSE	TRUE	64949	0.000358629	23.3002
rs17600031	Decaffeinated tea	Asthma	13	52397907	A	G	0.0172079	0.0180933	0.12031	0.120742	0.00372241	3.8e-06	0.0100775	0.0725872	FALSE	FALSE	TRUE	64949	0.000328921	21.3695
rs2552990	Decaffeinated tea	Asthma	5	155011447	C	T	-0.0157033	-4.67234e-05	0.150255	0.152186	0.00336716	3.1e-06	0.00908787	0.995898	FALSE	FALSE	TRUE	64949	0.000334762	21.7491
rs35615191	Decaffeinated tea	Asthma	6	168815909	A	G	0.0464487	-0.00971013	0.014819	0.0146699	0.00993919	3e-06	0.0271288	0.720397	FALSE	FALSE	TRUE	64949	0.000336145	21.839
rs7069965	Decaffeinated tea	Asthma	10	113498882	A	G	-0.0138563	-0.00811383	0.205197	0.202611	0.00298098	3.3e-06	0.0081466	0.319261	FALSE	FALSE	TRUE	64949	0.000332552	21.6054
rs72670794	Decaffeinated tea	Asthma	4	126158020	G	T	0.0173374	-0.00580821	0.131396	0.13134	0.00359546	1.4e-06	0.00977428	0.552356	FALSE	FALSE	TRUE	64949	0.000357875	23.2512
rs7267323	Decaffeinated tea	Asthma	20	40012021	A	G	0.0156904	0.00607102	0.165131	0.167526	0.00324953	1.4e-06	0.00876558	0.488562	FALSE	FALSE	TRUE	64949	0.000358838	23.3138
rs74485077	Decaffeinated tea	Asthma	13	26881463	A	G	0.0298991	0.00715725	0.038607	0.039371	0.00623051	1.6e-06	0.016741	0.668995	FALSE	FALSE	TRUE	64949	0.00035444	23.028
rs9623784	Decaffeinated tea	Asthma	22	43620657	A	G	0.0229082	-0.00209938	0.063591	0.0643693	0.00497534	4.1e-06	0.0134167	0.875658	FALSE	FALSE	TRUE	64949	0.000326304	21.1994
rs9650112	Decaffeinated tea	Asthma	8	133231539	T	C	0.0239904	0.00708854	0.055859	0.054953	0.00523323	4.6e-06	0.0143304	0.620848	FALSE	FALSE	TRUE	64949	0.000323461	21.0146
rs112423877	Herbal tea intake	Asthma	14	63615556	A	T	4.05076	0.0347278	0.00698	0.00695582	0.733715	3.4e-08	0.0404748	0.390888	TRUE	FALSE	TRUE	64949	0.000469075	30.4793
rs114605739	Herbal tea intake	Asthma	4	139230987	G	A	3.2706	-0.0737534	0.010861	0.0117684	0.584593	2.2e-08	0.0309065	0.0170169	FALSE	FALSE	TRUE	64949	0.000481688	31.2993
rs141436163	Herbal tea intake	Asthma	18	22166192	T	G	2.49682	-0.0580828	0.018642	0.0186623	0.443009	1.7e-08	0.0244062	0.0173205	FALSE	FALSE	TRUE	64949	0.000488838	31.7641
rs141595975	Herbal tea intake	Asthma	1	157656601	C	T	4.23585	0.019868	0.009742	0.00996904	0.669053	2.4e-10	0.0363527	0.584699	FALSE	FALSE	TRUE	64949	0.000616765	40.0818
rs142141377	Herbal tea intake	Asthma	1	209643105	C	A	4.95948	0.103547	0.006138	0.00579551	0.797242	4.9e-10	0.0452465	0.0221085	FALSE	FALSE	TRUE	64949	0.000595471	38.6971
rs145853157	Herbal tea intake	Asthma	1	193781999	T	A	3.9211	0.0142852	0.008141	0.00794579	0.672118	5.4e-09	0.0377179	0.704883	TRUE	FALSE	TRUE	64949	0.000523751	34.0339
rs146680299	Herbal tea intake	Asthma	8	72815590	T	C	2.86998	-0.0290307	0.014203	0.0142497	0.515989	2.7e-08	0.0282778	0.304597	FALSE	FALSE	TRUE	64949	0.000476099	30.936
rs146747894	Herbal tea intake	Asthma	8	112678991	A	G	3.42362	0.0417128	0.010457	0.0103374	0.597023	9.8e-09	0.0329998	0.206219	FALSE	FALSE	TRUE	64949	0.000506054	32.8833
rs148342659	Herbal tea intake	Asthma	11	103518019	T	C	4.24384	-0.0590405	0.006752	0.00635106	0.748342	1.4e-08	0.0426224	0.165992	FALSE	FALSE	TRUE	64949	0.000494915	32.1591
rs148443638	Herbal tea intake	Asthma	6	9736526	A	G	3.845	-0.031424	0.009776	0.00930666	0.618252	5e-10	0.034927	0.368276	FALSE	FALSE	TRUE	64949	0.000595156	38.6766
rs1796468	Herbal tea intake	Asthma	4	161048894	T	C	4.14799	-0.0108764	0.007751	0.00715015	0.707703	4.6e-09	0.040876	0.790176	FALSE	FALSE	TRUE	64949	0.000528654	34.3526
rs188433347	Herbal tea intake	Asthma	18	70011738	G	T	3.63371	-0.0229533	0.008704	0.00841056	0.655449	3e-08	0.0368372	0.533218	FALSE	FALSE	TRUE	64949	0.000472982	30.7333
rs57042533	Herbal tea intake	Asthma	11	76461386	T	G	4.5911	-0.0397975	0.005412	0.00462446	0.823545	2.5e-08	0.0494147	0.420602	FALSE	FALSE	TRUE	64949	0.000478276	31.0775
rs73118299	Herbal tea intake	Asthma	7	52704034	G	A	4.30532	0.0221698	0.007719	0.00753739	0.744377	7.3e-09	0.0414135	0.592423	FALSE	FALSE	TRUE	64949	0.000514789	33.4512
rs77677063	Herbal tea intake	Asthma	18	48248304	T	C	3.53501	-0.00242114	0.009871	0.0099238	0.632623	2.3e-08	0.0348422	0.944601	FALSE	FALSE	TRUE	64949	0.000480519	31.2232
rs79519615	Herbal tea intake	Asthma	10	127094528	C	T	3.45156	-0.0106128	0.009933	0.00982978	0.60022	8.9e-09	0.0333289	0.750162	FALSE	FALSE	TRUE	64949	0.000508881	33.0671
rs79840793	Herbal tea intake	Asthma	4	165348005	T	C	3.28994	0.0194291	0.011362	0.0115425	0.571396	8.5e-09	0.0312696	0.534376	FALSE	FALSE	TRUE	64949	0.000510161	33.1504
rs79919614	Herbal tea intake	Asthma	12	68372607	T	A	2.53173	-0.0273884	0.020412	0.0198489	0.423009	2.2e-09	0.0236118	0.24607	TRUE	FALSE	TRUE	64949	0.000551218	35.8197
rs9792217	Herbal tea intake	Asthma	8	42549676	T	C	2.93094	-0.00591912	0.014049	0.0145071	0.502233	5.4e-09	0.027297	0.828332	FALSE	FALSE	TRUE	64949	0.000524087	34.0557
rs113322644	Green tea intake	Asthma	21	33992170	A	C	3.20963	-0.0578514	0.011694	0.0108944	0.555077	7.4e-09	0.0314331	0.0657007	FALSE	FALSE	TRUE	64949	0.000514526	33.4341
rs113898417	Green tea intake	Asthma	16	21614895	G	C	3.97893	-0.0382947	0.006957	0.00601016	0.726631	4.4e-08	0.0429385	0.372473	TRUE	FALSE	TRUE	64949	0.000461458	29.9841
rs115952340	Green tea intake	Asthma	3	40875392	A	G	3.00972	-0.0150063	0.01334	0.0134151	0.550266	4.5e-08	0.029747	0.613936	FALSE	FALSE	TRUE	64949	0.000460399	29.9153
rs116035596	Green tea intake	Asthma	9	28832005	T	C	4.90357	0.055538	0.006559	0.00659979	0.742882	4.1e-11	0.040295	0.168115	FALSE	FALSE	TRUE	64949	0.000670381	43.5684
rs116985617	Green tea intake	Asthma	6	133084903	T	C	3.89273	-0.00890237	0.008531	0.00801841	0.674419	7.8e-09	0.0377966	0.813795	FALSE	FALSE	TRUE	64949	0.000512689	33.3147
rs117077082	Green tea intake	Asthma	20	42928868	G	A	1.92055	0.0131746	0.031795	0.0320642	0.34217	2e-08	0.0185564	0.47772	FALSE	FALSE	TRUE	64949	0.000484824	31.5032
rs117251267	Green tea intake	Asthma	13	95673607	C	T	3.55014	-0.0349334	0.01159	0.0110796	0.617762	9.1e-09	0.0344045	0.309927	FALSE	FALSE	TRUE	64949	0.000508224	33.0244
rs12144868	Green tea intake	Asthma	1	41539745	C	T	3.07273	-0.000722163	0.015146	0.0153752	0.527463	5.7e-09	0.0285032	0.979787	FALSE	FALSE	TRUE	64949	0.000522234	33.9353
rs12958992	Green tea intake	Asthma	18	71259772	G	A	2.16091	-0.0202258	0.026945	0.0272603	0.378903	1.2e-08	0.0205041	0.323925	FALSE	FALSE	TRUE	64949	0.000500527	32.524
rs142373582	Green tea intake	Asthma	14	104757781	C	T	3.24633	0.0431967	0.014186	0.0134457	0.565762	9.6e-09	0.0316011	0.171645	FALSE	FALSE	TRUE	64949	0.00050667	32.9234
rs142811251	Green tea intake	Asthma	2	22985272	C	G	3.45976	0.0164679	0.010296	0.0102387	0.617814	2.1e-08	0.0334552	0.622553	TRUE	FALSE	TRUE	64949	0.000482608	31.3591
rs144954030	Green tea intake	Asthma	2	213836477	C	T	4.88015	-0.0231948	0.005665	0.00579012	0.821066	2.8e-09	0.0442816	0.600416	FALSE	FALSE	TRUE	64949	0.000543628	35.3262
rs145313301	Green tea intake	Asthma	2	79537576	C	G	4.99373	0.00260197	0.006149	0.00591839	0.812513	7.9e-10	0.044985	0.953875	TRUE	FALSE	TRUE	64949	0.000581252	37.7725
rs189140232	Green tea intake	Asthma	7	35517966	A	G	3.56083	-0.0171269	0.010006	0.00947395	0.625652	1.3e-08	0.0352059	0.626628	FALSE	FALSE	TRUE	64949	0.00049848	32.3909
rs62059726	Green tea intake	Asthma	17	48715705	A	G	2.8216	-0.024166	0.015194	0.0154392	0.511814	3.5e-08	0.0275338	0.380115	FALSE	FALSE	TRUE	64949	0.000467725	30.3916
rs644205	Green tea intake	Asthma	10	89745814	A	G	0.848874	-0.002087	0.196485	0.19534	0.150756	1.8e-08	0.00823761	0.799997	FALSE	FALSE	TRUE	64949	0.000487925	31.7047
rs78547201	Green tea intake	Asthma	5	61713522	G	C	3.27496	-0.0339307	0.011607	0.0113813	0.577735	1.4e-08	0.0318587	0.286859	TRUE	FALSE	TRUE	64949	0.000494501	32.1323
rs79638269	Green tea intake	Asthma	10	14841242	T	C	2.67635	-0.0133646	0.016328	0.0175248	0.472895	1.5e-08	0.0248599	0.590855	FALSE	FALSE	TRUE	64949	0.000492912	32.029
rs79774709	Green tea intake	Asthma	6	117931871	T	C	5.14056	-0.0103991	0.005782	0.00579158	0.853785	1.7e-09	0.0461229	0.821617	FALSE	FALSE	TRUE	64949	0.000557839	36.2502

## Sheet: S10
Supplemental table S10. Characteristics of instrumental variables associated with tea intake in the Bronchiectasis.
SNP	exposure	outcome	chr.outcome	pos.outcome	effect_allele	other_allele	beta.exposure	beta.outcome	eaf.exposure	eaf.outcome	se.exposure	pval.exposure	se.outcome	pval.outcome	palindromic	ambiguous	mr_keep	exposure	R2	F statistic
rs10493552	Standard tea	Bronchiectasis	1	75126543	A	C	5.15745	0.00930559	0.210598	0.258206	1.12492	4.5e-06	0.0349093	0.789805	FALSE	FALSE	TRUE	64949	0.000323529	21.0191
rs10801677	Standard tea	Bronchiectasis	1	198659354	G	A	-13.061	-0.0909944	0.030548	0.0362136	2.67526	1e-06	0.0811015	0.26187	FALSE	FALSE	TRUE	64949	0.00036685	23.8346
rs10969132	Standard tea	Bronchiectasis	9	29408137	T	G	9.30132	0.0816099	0.053742	0.0719058	2.03597	4.9e-06	0.059296	0.168724	FALSE	FALSE	TRUE	64949	0.000321244	20.8705
rs115709030	Standard tea	Bronchiectasis	10	125698031	C	G	14.2008	0.121365	0.026624	0.0274779	3.01379	2.5e-06	0.0949575	0.201213	TRUE	FALSE	TRUE	64949	0.000341727	22.2017
rs140745793	Standard tea	Bronchiectasis	9	118411682	A	G	-12.438	0.0587531	0.031449	0.0108572	2.67112	3.2e-06	0.151966	0.699037	FALSE	FALSE	TRUE	64949	0.000333731	21.6821
rs149011033	Standard tea	Bronchiectasis	8	39531058	C	T	14.2336	-0.0352891	0.025809	0.0233867	2.96125	1.5e-06	0.102025	0.729429	FALSE	FALSE	TRUE	64949	0.000355592	23.1029
rs2389763	Standard tea	Bronchiectasis	7	17268223	C	T	5.64296	0.0189923	0.592157	0.618591	0.934115	1.5e-09	0.0314842	0.546353	FALSE	FALSE	TRUE	64949	0.000561561	36.4922
rs2472297	Standard tea	Bronchiectasis	15	74735539	T	C	10.2075	-0.0681806	0.25771	0.247756	1.04443	1.5e-22	0.0353017	0.0534367	FALSE	FALSE	TRUE	64949	0.00146848	95.5139
rs4791937	Standard tea	Bronchiectasis	17	10199952	C	T	5.08384	0.0539279	0.738055	0.710661	1.04373	1.1e-06	0.0337287	0.109848	FALSE	FALSE	TRUE	64949	0.000365154	23.7243
rs702841	Standard tea	Bronchiectasis	1	32744812	T	C	4.62683	-0.0189413	0.323405	0.354451	1.01109	4.7e-06	0.0321374	0.555602	FALSE	FALSE	TRUE	64949	0.000322311	20.9399
rs7233417	Standard tea	Bronchiectasis	18	37620217	A	G	4.49714	0.00735217	0.359559	0.32915	0.957195	2.6e-06	0.0325621	0.821366	FALSE	FALSE	TRUE	64949	0.000339744	22.0729
rs729009	Standard tea	Bronchiectasis	9	90309086	T	C	4.71588	0.00869152	0.287566	0.360128	1.01767	3.6e-06	0.0318803	0.785138	FALSE	FALSE	TRUE	64949	0.000330518	21.4733
rs78981082	Standard tea	Bronchiectasis	10	24977353	G	A	-9.95702	-0.0236817	0.059257	0.0461415	1.98884	5.5e-07	0.0740244	0.749031	FALSE	FALSE	TRUE	64949	0.000385762	25.0637
rs908817	Standard tea	Bronchiectasis	15	76346850	A	G	5.24212	0.0180386	0.332653	0.353851	0.975876	7.8e-08	0.0318024	0.570571	FALSE	FALSE	TRUE	64949	0.000444078	28.8543
rs10741694	Tea intake	Bronchiectasis	11	16264637	C	T	0.0150037	-0.00546876	0.627915	0.732722	0.00219355	7.9e-12	0.0346057	0.874433	FALSE	FALSE	TRUE	447485	0.000104539	46.7843
rs10752269	Tea intake	Bronchiectasis	10	12650903	A	G	-0.0128727	-0.0141127	0.506082	0.647106	0.00211975	1.3e-09	0.0318729	0.657924	FALSE	FALSE	TRUE	447485	8.24054e-05	36.8781
rs10764990	Tea intake	Bronchiectasis	10	127354344	A	G	-0.0121906	-0.00463455	0.607155	0.531899	0.00216898	1.9e-08	0.0305424	0.879391	FALSE	FALSE	TRUE	447485	7.05878e-05	31.5891
rs11164870	Tea intake	Bronchiectasis	1	93086630	G	C	-0.0119604	-0.0076506	0.604574	0.627883	0.00218232	4.2e-08	0.0316591	0.809047	TRUE	FALSE	TRUE	447485	6.71192e-05	30.0367
rs1156588	Tea intake	Bronchiectasis	2	58288240	G	A	-0.015454	-0.100295	0.210071	0.226553	0.00260325	2.9e-09	0.036797	0.00641786	FALSE	FALSE	TRUE	447485	7.87476e-05	35.241
rs11587444	Tea intake	Bronchiectasis	1	150750368	G	A	0.0140328	-0.0312749	0.393464	0.402948	0.00217078	1e-10	0.0310553	0.3139	FALSE	FALSE	TRUE	447485	9.33766e-05	41.7883
rs12591786	Tea intake	Bronchiectasis	15	60610313	T	C	-0.0184399	-0.0479239	0.158804	0.0986529	0.00294243	3.7e-10	0.0513469	0.350647	FALSE	FALSE	TRUE	447485	8.77583e-05	39.2738
rs13282783	Tea intake	Bronchiectasis	8	22231462	T	C	-0.0135837	0.0251755	0.285899	0.408661	0.00235432	7.9e-09	0.0311804	0.419429	FALSE	FALSE	TRUE	447485	7.43865e-05	33.2892
rs132904	Tea intake	Bronchiectasis	22	41402892	C	G	0.0166007	-0.0099799	0.778651	0.760557	0.00255257	7.8e-11	0.0355599	0.778978	TRUE	FALSE	TRUE	447485	9.451e-05	42.2956
rs141071726	Tea intake	Bronchiectasis	7	17518956	A	G	0.0407321	0.034244	0.026713	0.0144279	0.00681204	2.2e-09	0.127614	0.788439	FALSE	FALSE	TRUE	447485	7.98925e-05	35.7534
rs1453548	Tea intake	Bronchiectasis	11	59424616	A	T	-0.0133414	0.0263118	0.664929	0.669607	0.00224973	3e-09	0.0323107	0.415451	TRUE	FALSE	TRUE	447485	7.85831e-05	35.1674
rs1481012	Tea intake	Bronchiectasis	4	88117930	G	A	-0.0262435	0.0335781	0.112209	0.0746088	0.00335608	5.3e-15	0.0582217	0.564123	FALSE	FALSE	TRUE	447485	0.000136628	61.1473
rs149805207	Tea intake	Bronchiectasis	6	136774131	G	A	-0.0719337	-0.0470611	0.008538	0.0207756	0.0125823	1.1e-08	0.109623	0.667704	FALSE	FALSE	TRUE	447485	7.30356e-05	32.6846
rs17245213	Tea intake	Bronchiectasis	11	1658539	A	G	-0.0146481	-0.00776674	0.208046	0.174479	0.00260905	2e-08	0.0402368	0.846939	FALSE	FALSE	TRUE	447485	7.0435e-05	31.5207
rs17576658	Tea intake	Bronchiectasis	13	99619765	A	G	-0.0134812	0.0132131	0.247081	0.230265	0.00245655	4.1e-08	0.0364728	0.717148	FALSE	FALSE	TRUE	447485	6.72974e-05	30.1165
rs17685	Tea intake	Bronchiectasis	7	75986787	A	G	0.0230655	-0.0426011	0.277512	0.380077	0.00236195	1.6e-22	0.0314246	0.175207	FALSE	FALSE	TRUE	447485	0.000213066	95.3635
rs2117137	Tea intake	Bronchiectasis	3	89476355	G	A	0.0129948	0.0459605	0.405148	0.484162	0.0021557	1.7e-09	0.0306629	0.133901	FALSE	FALSE	TRUE	447485	8.11986e-05	36.338
rs2273447	Tea intake	Bronchiectasis	20	64268767	T	A	0.0174715	-0.0216719	0.203788	0.137526	0.00263421	3.3e-11	0.0444996	0.626249	TRUE	FALSE	TRUE	447485	9.82966e-05	43.9904
rs2279844	Tea intake	Bronchiectasis	17	42667791	A	G	-0.0119879	-0.0107704	0.379343	0.365181	0.00218318	4e-08	0.0316166	0.733361	FALSE	FALSE	TRUE	447485	6.73751e-05	30.1512
rs2351187	Tea intake	Bronchiectasis	10	85090860	A	G	0.0129023	0.00792516	0.318935	0.314629	0.0022823	1.6e-08	0.0328454	0.809333	FALSE	FALSE	TRUE	447485	7.14133e-05	31.9585
rs2472297	Tea intake	Bronchiectasis	15	74735539	T	C	0.0533453	-0.0681806	0.262049	0.247756	0.00240098	2.3e-109	0.0353017	0.0534367	FALSE	FALSE	TRUE	447485	0.00110194	493.643
rs2478875	Tea intake	Bronchiectasis	6	51418312	G	A	0.0218943	0.0113294	0.208758	0.171651	0.00261129	5.1e-17	0.0403673	0.778972	FALSE	FALSE	TRUE	447485	0.000157074	70.2991
rs2645929	Tea intake	Bronchiectasis	13	55870395	G	A	-0.0149842	-0.00270673	0.813066	0.850417	0.0027166	3.5e-08	0.0430687	0.949888	FALSE	FALSE	TRUE	447485	6.79842e-05	30.4238
rs2783129	Tea intake	Bronchiectasis	13	79594585	G	C	-0.0117331	-0.0292614	0.484878	0.449033	0.00213314	3.8e-08	0.0308135	0.342301	TRUE	TRUE	FALSE	447485	6.7605e-05	30.2541
rs34619	Tea intake	Bronchiectasis	5	61169538	A	G	0.0117117	-0.0556073	0.430905	0.422581	0.0021375	4.3e-08	0.0309523	0.0724069	FALSE	FALSE	TRUE	447485	6.70842e-05	30.021
rs4410790	Tea intake	Bronchiectasis	7	17244953	C	T	0.0405506	0.00986377	0.631224	0.662551	0.00219507	3.4e-76	0.0323072	0.760128	FALSE	FALSE	TRUE	447485	0.000762058	341.268
rs4808193	Tea intake	Bronchiectasis	19	19299813	C	T	0.0151149	0.0122642	0.335324	0.246996	0.0022472	1.7e-11	0.0354661	0.729494	FALSE	FALSE	TRUE	447485	0.000101089	45.2403
rs4817505	Tea intake	Bronchiectasis	21	32971520	C	T	0.015068	-0.0075174	0.38998	0.432546	0.0021746	4.2e-12	0.0309478	0.808078	FALSE	FALSE	TRUE	447485	0.000107282	48.0121
rs56188862	Tea intake	Bronchiectasis	1	174220131	C	T	-0.0157568	-0.0214907	0.387454	0.365451	0.0021747	4.3e-13	0.0316154	0.49666	FALSE	FALSE	TRUE	447485	0.000117303	52.4971
rs56348300	Tea intake	Bronchiectasis	9	7054124	G	C	0.0158824	-0.0191228	0.184619	0.130514	0.00273191	6.1e-09	0.0452287	0.672439	TRUE	FALSE	TRUE	447485	7.55246e-05	33.7985
rs57462170	Tea intake	Bronchiectasis	3	50202370	A	G	0.0191505	0.100708	0.108773	0.142342	0.00340563	1.9e-08	0.043764	0.0213821	FALSE	FALSE	TRUE	447485	7.06572e-05	31.6201
rs57631352	Tea intake	Bronchiectasis	19	4338176	G	A	-0.0131035	0.0792079	0.296859	0.336317	0.00232117	1.7e-08	0.0322454	0.0140333	FALSE	FALSE	TRUE	447485	7.12117e-05	31.8683
rs6829	Tea intake	Bronchiectasis	13	110878917	T	C	-0.0119163	0.00124253	0.596155	0.600003	0.00216546	3.7e-08	0.0311601	0.968192	FALSE	FALSE	TRUE	447485	6.76666e-05	30.2817
rs713598	Tea intake	Bronchiectasis	7	141973545	G	C	0.0133969	-0.0318168	0.402254	0.35043	0.00215659	5.2e-10	0.0319554	0.319415	TRUE	FALSE	TRUE	447485	8.62298e-05	38.5897
rs72797284	Tea intake	Bronchiectasis	5	152652090	G	A	-0.0171147	-0.0557818	0.270797	0.209982	0.00238353	7e-13	0.0376472	0.138421	FALSE	FALSE	TRUE	447485	0.000115204	51.5579
rs7757102	Tea intake	Bronchiectasis	6	136901533	G	A	-0.0118039	-0.0282725	0.555426	0.567055	0.00213302	3.1e-08	0.0307981	0.35862	FALSE	FALSE	TRUE	447485	6.8431e-05	30.6238
rs9302428	Tea intake	Bronchiectasis	16	24706279	G	C	0.0122457	-0.0219594	0.635799	0.638482	0.00220122	2.6e-08	0.0317561	0.489251	TRUE	FALSE	TRUE	447485	6.91563e-05	30.9484
rs9624470	Tea intake	Bronchiectasis	22	24424300	A	G	0.0252071	-0.026154	0.580054	0.548617	0.00215485	1.3e-31	0.0306444	0.3934	FALSE	FALSE	TRUE	447485	0.000305704	136.839
rs9648476	Tea intake	Bronchiectasis	7	39253434	A	G	0.0125013	-0.0227438	0.622954	0.638584	0.00218542	1.1e-08	0.0318264	0.474844	FALSE	FALSE	TRUE	447485	7.3119e-05	32.7219
rs977474	Tea intake	Bronchiectasis	12	11132173	T	C	0.0217813	-0.0567937	0.833746	0.91446	0.00285559	2.4e-14	0.0547396	0.299491	FALSE	FALSE	TRUE	447485	0.000129999	58.18
rs9937354	Tea intake	Bronchiectasis	16	53765935	A	G	-0.0140923	-0.0549486	0.424074	0.42746	0.0021433	4.9e-11	0.0307927	0.0743481	FALSE	FALSE	TRUE	447485	9.66001e-05	43.2311
rs11049045	Decaffeinated tea	Bronchiectasis	12	27558038	C	T	-0.0121928	-0.0208615	0.305941	0.343215	0.00260205	2.8e-06	0.0320352	0.514914	FALSE	FALSE	TRUE	64949	0.000337953	21.9565
rs112200384	Decaffeinated tea	Bronchiectasis	9	102238311	G	T	0.0339284	0.00536325	0.031763	0.014465	0.00684075	7.1e-07	0.126543	0.966193	FALSE	FALSE	TRUE	64949	0.000378602	24.5983
rs112262589	Decaffeinated tea	Bronchiectasis	1	241138096	T	C	0.0169583	-0.0125169	0.159763	0.11765	0.00326378	2e-07	0.0472249	0.790972	FALSE	FALSE	TRUE	64949	0.000415499	26.9966
rs117372585	Decaffeinated tea	Bronchiectasis	9	37683601	A	G	0.0564464	0.21256	0.010832	0.0148803	0.0116125	1.2e-06	0.125763	0.0909976	FALSE	FALSE	TRUE	64949	0.000363656	23.627
rs117392303	Decaffeinated tea	Bronchiectasis	6	157060226	C	T	-0.0300694	0.00143362	0.034727	0.026511	0.00653959	4.3e-06	0.0952631	0.987993	FALSE	FALSE	TRUE	64949	0.000325413	21.1415
rs1230083	Decaffeinated tea	Bronchiectasis	17	45423471	A	G	-0.0114378	0.0319018	0.547155	0.608495	0.00241799	2.2e-06	0.0313064	0.308193	FALSE	FALSE	TRUE	64949	0.000344393	22.375
rs149900202	Decaffeinated tea	Bronchiectasis	3	115534606	T	A	0.0377126	-0.0987307	0.025732	0.0474088	0.00758867	6.7e-07	0.0717791	0.168983	TRUE	FALSE	TRUE	64949	0.000380105	24.6961
rs17548427	Decaffeinated tea	Bronchiectasis	15	53475929	C	T	0.0391565	-0.0327606	0.022333	0.0370187	0.0081118	1.4e-06	0.0816566	0.688273	FALSE	FALSE	TRUE	64949	0.000358629	23.3002
rs17600031	Decaffeinated tea	Bronchiectasis	13	51823771	A	G	0.0172079	0.0322116	0.12031	0.0726877	0.00372241	3.8e-06	0.0587807	0.583695	FALSE	FALSE	TRUE	64949	0.000328921	21.3695
rs2552990	Decaffeinated tea	Bronchiectasis	5	155631887	C	T	-0.0157033	-0.010089	0.150255	0.127571	0.00336716	3.1e-06	0.0457255	0.82537	FALSE	FALSE	TRUE	64949	0.000334762	21.7491
rs35615191	Decaffeinated tea	Bronchiectasis	6	168415229	A	G	0.0464487	-0.0258294	0.014819	0.0208669	0.00993919	3e-06	0.10699	0.809231	FALSE	FALSE	TRUE	64949	0.000336145	21.839
rs7069965	Decaffeinated tea	Bronchiectasis	10	111739124	A	G	-0.0138563	-0.00285794	0.205197	0.225034	0.00298098	3.3e-06	0.0365373	0.937653	FALSE	FALSE	TRUE	64949	0.000332552	21.6054
rs72670794	Decaffeinated tea	Bronchiectasis	4	125236865	G	T	0.0173374	0.0586123	0.131396	0.0829447	0.00359546	1.4e-06	0.0562932	0.297785	FALSE	FALSE	TRUE	64949	0.000357875	23.2512
rs7267323	Decaffeinated tea	Bronchiectasis	20	41383381	A	G	0.0156904	-0.0318107	0.165131	0.23887	0.00324953	1.4e-06	0.0358952	0.375504	FALSE	FALSE	TRUE	64949	0.000358838	23.3138
rs74485077	Decaffeinated tea	Bronchiectasis	13	26307326	A	G	0.0298991	0.087722	0.038607	0.0236422	0.00623051	1.6e-06	0.10237	0.391493	FALSE	FALSE	TRUE	64949	0.00035444	23.028
rs9623784	Decaffeinated tea	Bronchiectasis	22	43224651	A	G	0.0229082	-0.0750654	0.063591	0.111362	0.00497534	4.1e-06	0.0483092	0.12022	FALSE	FALSE	TRUE	64949	0.000326304	21.1994
rs9650112	Decaffeinated tea	Bronchiectasis	8	132219292	T	C	0.0239904	-0.0169921	0.055859	0.0663779	0.00523323	4.6e-06	0.0615463	0.782481	FALSE	FALSE	TRUE	64949	0.000323461	21.0146
rs112423877	Herbal tea intake	Bronchiectasis	14	63148838	A	T	4.05076	-0.217674	0.00698	0.00441688	0.733715	3.4e-08	0.237909	0.360221	TRUE	FALSE	TRUE	64949	0.000469075	30.4793
rs114605739	Herbal tea intake	Bronchiectasis	4	138309833	G	A	3.2706	0.041577	0.010861	0.00469226	0.584593	2.2e-08	0.224697	0.853201	FALSE	FALSE	TRUE	64949	0.000481688	31.2993
rs141436163	Herbal tea intake	Bronchiectasis	18	24586228	T	G	2.49682	-0.0211785	0.018642	0.0251331	0.443009	1.7e-08	0.0984431	0.829662	FALSE	FALSE	TRUE	64949	0.000488838	31.7641
rs141595975	Herbal tea intake	Bronchiectasis	1	157686811	C	T	4.23585	0.180844	0.009742	0.0130404	0.669053	2.4e-10	0.138629	0.192057	FALSE	FALSE	TRUE	64949	0.000616765	40.0818
rs142141377	Herbal tea intake	Bronchiectasis	1	209469760	C	A	4.95948	-0.1815	0.006138	0.00392032	0.797242	4.9e-10	0.246416	0.461389	FALSE	FALSE	TRUE	64949	0.000595471	38.6971
rs145853157	Herbal tea intake	Bronchiectasis	1	193812869	T	A	3.9211	0.00387938	0.008141	0.0207381	0.672118	5.4e-09	0.108915	0.971587	TRUE	FALSE	TRUE	64949	0.000523751	34.0339
rs146680299	Herbal tea intake	Bronchiectasis	8	71903355	T	C	2.86998	-0.0733142	0.014203	0.0206625	0.515989	2.7e-08	0.10832	0.498512	FALSE	FALSE	TRUE	64949	0.000476099	30.936
rs146747894	Herbal tea intake	Bronchiectasis	8	111666762	A	G	3.42362	0.0908941	0.010457	0.0293051	0.597023	9.8e-09	0.0902757	0.314007	FALSE	FALSE	TRUE	64949	0.000506054	32.8833
rs148342659	Herbal tea intake	Bronchiectasis	11	103647291	T	C	4.24384	0.127531	0.006752	0.0288676	0.748342	1.4e-08	0.092236	0.16677	FALSE	FALSE	TRUE	64949	0.000494915	32.1591
rs148443638	Herbal tea intake	Bronchiectasis	6	9736293	A	G	3.845	-0.0632993	0.009776	0.0662077	0.618252	5e-10	0.0618253	0.30591	FALSE	FALSE	TRUE	64949	0.000595156	38.6766
rs1796468	Herbal tea intake	Bronchiectasis	4	160127742	T	C	4.14799	0.0278431	0.007751	0.033577	0.707703	4.6e-09	0.0860163	0.746169	FALSE	FALSE	TRUE	64949	0.000528654	34.3526
rs188433347	Herbal tea intake	Bronchiectasis	18	72344503	G	T	3.63371	-0.113603	0.008704	0.00587012	0.655449	3e-08	0.203886	0.577399	FALSE	FALSE	TRUE	64949	0.000472982	30.7333
rs57042533	Herbal tea intake	Bronchiectasis	11	76750342	T	G	4.5911	0.0705328	0.005412	0.0344605	0.823545	2.5e-08	0.0838491	0.400243	FALSE	FALSE	TRUE	64949	0.000478276	31.0775
rs73118299	Herbal tea intake	Bronchiectasis	7	52636338	G	A	4.30532	-0.367475	0.007719	0.00325539	0.744377	7.3e-09	0.284271	0.196118	FALSE	FALSE	TRUE	64949	0.000514789	33.4512
rs77677063	Herbal tea intake	Bronchiectasis	18	50721934	T	C	3.53501	0.109952	0.009871	0.00509213	0.632623	2.3e-08	0.214005	0.607406	FALSE	FALSE	TRUE	64949	0.000480519	31.2232
rs79519615	Herbal tea intake	Bronchiectasis	10	125405959	C	T	3.45156	-0.174739	0.009933	0.00992902	0.60022	8.9e-09	0.154766	0.258875	FALSE	FALSE	TRUE	64949	0.000508881	33.0671
rs79840793	Herbal tea intake	Bronchiectasis	4	164426853	T	C	3.28994	0.181458	0.011362	0.00312773	0.571396	8.5e-09	0.275522	0.510155	FALSE	FALSE	TRUE	64949	0.000510161	33.1504
rs79919614	Herbal tea intake	Bronchiectasis	12	67978827	T	A	2.53173	0.121846	0.020412	0.0391645	0.423009	2.2e-09	0.0789081	0.122552	TRUE	FALSE	TRUE	64949	0.000551218	35.8197
rs9792217	Herbal tea intake	Bronchiectasis	8	42694533	T	C	2.93094	0.0448416	0.014049	0.0112308	0.502233	5.4e-09	0.144077	0.755623	FALSE	FALSE	TRUE	64949	0.000524087	34.0557
rs113322644	Green tea intake	Bronchiectasis	21	32619860	A	C	3.20963	0.0320037	0.011694	0.0042379	0.555077	7.4e-09	0.235473	0.891891	FALSE	FALSE	TRUE	64949	0.000514526	33.4341
rs113898417	Green tea intake	Bronchiectasis	16	21603574	G	C	3.97893	0.0321204	0.006957	0.0021953	0.726631	4.4e-08	0.333585	0.923291	TRUE	FALSE	TRUE	64949	0.000461458	29.9841
rs115952340	Green tea intake	Bronchiectasis	3	40833901	A	G	3.00972	0.547921	0.01334	0.00342625	0.550266	4.5e-08	0.281884	0.0519218	FALSE	FALSE	TRUE	64949	0.000460399	29.9153
rs116035596	Green tea intake	Bronchiectasis	9	28832007	T	C	4.90357	0.200087	0.006559	0.00815499	0.742882	4.1e-11	0.172369	0.245719	FALSE	FALSE	TRUE	64949	0.000670381	43.5684
rs116985617	Green tea intake	Bronchiectasis	6	132763764	T	C	3.89273	0.0818934	0.008531	0.00502325	0.674419	7.8e-09	0.218531	0.70785	FALSE	FALSE	TRUE	64949	0.000512689	33.3147
rs117077082	Green tea intake	Bronchiectasis	20	44300228	G	A	1.92055	0.122488	0.031795	0.0462289	0.34217	2e-08	0.072241	0.0899705	FALSE	FALSE	TRUE	64949	0.000484824	31.5032
rs117251267	Green tea intake	Bronchiectasis	13	95021353	C	T	3.55014	-0.0890062	0.01159	0.0124285	0.617762	9.1e-09	0.142341	0.531771	FALSE	FALSE	TRUE	64949	0.000508224	33.0244
rs11976995	Green tea intake	Bronchiectasis	7	157738890	G	T	2.01942	0.0228066	0.030423	0.0290788	0.348689	7e-09	0.0908895	0.801871	FALSE	FALSE	TRUE	64949	0.000516155	33.54
rs12958992	Green tea intake	Bronchiectasis	18	73592537	G	A	2.16091	-0.0503797	0.026945	0.0289293	0.378903	1.2e-08	0.0921883	0.584732	FALSE	FALSE	TRUE	64949	0.000500527	32.524
rs142373582	Green tea intake	Bronchiectasis	14	104291444	C	T	3.24633	-0.14724	0.014186	0.00394299	0.565762	9.6e-09	0.257086	0.566828	FALSE	FALSE	TRUE	64949	0.00050667	32.9234
rs142811251	Green tea intake	Bronchiectasis	2	22762400	C	G	3.45976	-0.116778	0.010296	0.0255098	0.617814	2.1e-08	0.0970106	0.228679	TRUE	FALSE	TRUE	64949	0.000482608	31.3591
rs144954030	Green tea intake	Bronchiectasis	2	212971753	C	T	4.88015	0.0385989	0.005665	0.0259718	0.821066	2.8e-09	0.0959488	0.687474	FALSE	FALSE	TRUE	64949	0.000543628	35.3262
rs145313301	Green tea intake	Bronchiectasis	2	79310450	C	G	4.99373	-0.364426	0.006149	0.00171772	0.812513	7.9e-10	0.371819	0.32703	TRUE	FALSE	TRUE	64949	0.000581252	37.7725
rs183788045	Green tea intake	Bronchiectasis	11	64238809	T	G	3.54822	-0.0772909	0.008749	0.00355213	0.64978	4.7e-08	0.260853	0.767001	FALSE	FALSE	TRUE	64949	0.000458898	29.8178
rs189140232	Green tea intake	Bronchiectasis	7	35478356	A	G	3.56083	-0.067984	0.010006	0.0152411	0.625652	1.3e-08	0.124542	0.585155	FALSE	FALSE	TRUE	64949	0.00049848	32.3909
rs62059726	Green tea intake	Bronchiectasis	17	50638344	A	G	2.8216	-0.134183	0.015194	0.00646899	0.511814	3.5e-08	0.198093	0.498167	FALSE	FALSE	TRUE	64949	0.000467725	30.3916
rs644205	Green tea intake	Bronchiectasis	10	87986057	A	G	0.848874	-0.0234699	0.196485	0.226633	0.150756	1.8e-08	0.0364054	0.519133	FALSE	FALSE	TRUE	64949	0.000487925	31.7047
rs78547201	Green tea intake	Bronchiectasis	5	62417695	G	C	3.27496	-0.134789	0.011607	0.035681	0.577735	1.4e-08	0.0826437	0.102897	TRUE	FALSE	TRUE	64949	0.000494501	32.1323
rs79638269	Green tea intake	Bronchiectasis	10	14799243	T	C	2.67635	-0.0464477	0.016328	0.0214797	0.472895	1.5e-08	0.10729	0.665074	FALSE	FALSE	TRUE	64949	0.000492912	32.029
rs79774709	Green tea intake	Bronchiectasis	6	117610708	T	C	5.14056	0.353377	0.005782	0.00413743	0.853785	1.7e-09	0.234198	0.131329	FALSE	FALSE	TRUE	64949	0.000557839	36.2502

[truncated: 5 more sheets: S11, S12, S13, S14, S15]
