# Supplementary material for: Tea intake and lung diseases: a Mendelian randomization study
Source: Front Immunol. 2024 Feb 5;15:1328933. doi: 10.3389/fimmu.2024.1328933 (PMC10875148; doi:10.3389/fimmu.2024.1328933)
Supplement: Supplementary file 2 [file DataSheet_2.xlsx]

## Sheet: S16
Supplemental table S16. MR results between tea intake and the lung diseases.
exposure	outcome	method	nsnp	b	se	pval	OR (95%CI)
Decaffeinated tea	Asthma	Inverse variance weighted	17	0.151768	0.13774	0.270531	1.164(0.889,1.525)
Decaffeinated tea	Asthma	MR Egger	17	-0.23219	0.342227	0.507808	0.793(0.405,1.55)
Decaffeinated tea	Asthma	Weighted median	17	0.18381	0.179434	0.305654	1.202(0.845,1.708)
Green tea intake	Asthma	Inverse variance weighted	19	-0.0025373	0.0021801	0.244487	0.997(0.993,1.002)
Green tea intake	Asthma	MR Egger	19	-0.00202609	0.00418905	0.634796	0.998(0.99,1.006)
Green tea intake	Asthma	Weighted median	19	-0.00356938	0.00294238	0.225094	0.996(0.991,1.002)
Herbal tea intake	Asthma	Inverse variance weighted	19	-0.00241155	0.00261035	0.355568	0.998(0.993,1.003)
Herbal tea intake	Asthma	MR Egger	19	0.0289368	0.0116675	0.0238999	1.029(1.006,1.053)
Herbal tea intake	Asthma	Weighted median	19	-0.00237468	0.00318584	0.456039	0.998(0.991,1.004)
Standard tea	Asthma	Inverse variance weighted	15	0.000317292	0.000445748	0.476577	1(0.999,1.001)
Standard tea	Asthma	MR Egger	15	0.000137066	0.00114347	0.90642	1(0.998,1.002)
Standard tea	Asthma	Weighted median	15	7.30279e-05	0.000536159	0.891659	1(0.999,1.001)
Tea intake	Asthma	Inverse variance weighted	37	-0.073833	0.0740696	0.318859	0.929(0.803,1.074)
Tea intake	Asthma	MR Egger	37	0.111587	0.161368	0.493809	1.118(0.815,1.534)
Tea intake	Asthma	Weighted median	37	-0.0473908	0.109175	0.664231	0.954(0.77,1.181)
Decaffeinated tea	Bacterial pneumonia	Inverse variance weighted	17	-0.0346327	0.236147	0.883402	0.966(0.608,1.535)
Decaffeinated tea	Bacterial pneumonia	MR Egger	17	-0.307022	0.552947	0.586911	0.736(0.249,2.174)
Decaffeinated tea	Bacterial pneumonia	Weighted median	17	-0.140954	0.32098	0.660563	0.869(0.463,1.629)
Green tea intake	Bacterial pneumonia	Inverse variance weighted	20	0.00201545	0.00337875	0.550836	1.002(0.995,1.009)
Green tea intake	Bacterial pneumonia	MR Egger	20	0.00955745	0.00652683	0.16035	1.01(0.997,1.023)
Green tea intake	Bacterial pneumonia	Weighted median	20	0.00244448	0.00475924	0.607511	1.002(0.993,1.012)
Herbal tea intake	Bacterial pneumonia	Inverse variance weighted	19	0.00299497	0.00264252	0.257055	1.003(0.998,1.008)
Herbal tea intake	Bacterial pneumonia	MR Egger	19	-0.00426977	0.0142326	0.767815	0.996(0.968,1.024)
Herbal tea intake	Bacterial pneumonia	Weighted median	19	0.00384324	0.00365232	0.292673	1.004(0.997,1.011)
Standard tea	Bacterial pneumonia	Inverse variance weighted	14	2.70877e-05	0.000738291	0.970732	1(0.999,1.001)
Standard tea	Bacterial pneumonia	MR Egger	14	-0.00299348	0.00183843	0.129419	0.997(0.993,1.001)
Standard tea	Bacterial pneumonia	Weighted median	14	0.000555151	0.00087431	0.525455	1.001(0.999,1.002)
Tea intake	Bacterial pneumonia	Inverse variance weighted	40	-0.0396092	0.114973	0.730463	0.961(0.767,1.204)
Tea intake	Bacterial pneumonia	MR Egger	40	-0.269932	0.252289	0.291399	0.763(0.466,1.252)
Tea intake	Bacterial pneumonia	Weighted median	40	-0.0365974	0.168559	0.828115	0.964(0.693,1.341)
Decaffeinated tea	Bronchiectasis	Inverse variance weighted	17	-0.33822	0.623756	0.587659	0.713(0.21,2.421)
Decaffeinated tea	Bronchiectasis	MR Egger	17	0.0137742	1.46015	0.992598	1.014(0.058,17.737)
Decaffeinated tea	Bronchiectasis	Weighted median	17	-0.675579	0.844415	0.423679	0.509(0.097,2.663)
Green tea intake	Bronchiectasis	Inverse variance weighted	20	-0.00348607	0.00892191	0.695996	0.997(0.979,1.014)
Green tea intake	Bronchiectasis	MR Egger	20	0.00318233	0.0172219	0.855464	1.003(0.97,1.038)
Green tea intake	Bronchiectasis	Weighted median	20	-0.0175872	0.0133975	0.189276	0.983(0.957,1.009)
Herbal tea intake	Bronchiectasis	Inverse variance weighted	19	0.00533376	0.00704795	0.449181	1.005(0.992,1.019)
Herbal tea intake	Bronchiectasis	MR Egger	19	-0.00510997	0.0378525	0.8942	0.995(0.924,1.072)
Herbal tea intake	Bronchiectasis	Weighted median	19	0.00939636	0.0101048	0.352426	1.009(0.99,1.03)
Standard tea	Bronchiectasis	Inverse variance weighted	14	0.00125868	0.00165229	0.446191	1.001(0.998,1.005)
Standard tea	Bronchiectasis	MR Egger	14	-0.00106209	0.00443498	0.814775	0.999(0.99,1.008)
Standard tea	Bronchiectasis	Weighted median	14	0.00184088	0.00249382	0.460407	1.002(0.997,1.007)
Tea intake	Bronchiectasis	Inverse variance weighted	40	-0.250445	0.316123	0.428222	0.778(0.419,1.447)
Tea intake	Bronchiectasis	MR Egger	40	-0.683692	0.698643	0.333967	0.505(0.128,1.985)
Tea intake	Bronchiectasis	Weighted median	40	-0.595645	0.449058	0.184696	0.551(0.229,1.329)
Decaffeinated tea	COPD	Inverse variance weighted	17	-0.276159	0.26755	0.301989	0.759(0.449,1.282)
Decaffeinated tea	COPD	MR Egger	17	-0.589764	0.640323	0.371605	0.554(0.158,1.945)
Decaffeinated tea	COPD	Weighted median	17	-0.301235	0.322083	0.349649	0.74(0.394,1.391)
Green tea intake	COPD	Inverse variance weighted	20	0.00677578	0.00327807	0.0387336	1.007(1,1.013)
Green tea intake	COPD	MR Egger	20	0.00277827	0.00633322	0.666112	1.003(0.99,1.015)
Green tea intake	COPD	Weighted median	20	0.00843705	0.0046432	0.0692051	1.008(0.999,1.018)
Herbal tea intake	COPD	Inverse variance weighted	19	0.00172258	0.00260188	0.507938	1.002(0.997,1.007)
Herbal tea intake	COPD	MR Egger	19	-0.000967047	0.0141312	0.946239	0.999(0.972,1.027)
Herbal tea intake	COPD	Weighted median	19	0.000444323	0.00354873	0.90036	1(0.994,1.007)
Standard tea	COPD	Inverse variance weighted	14	0.000298008	0.000717752	0.677999	1(0.999,1.002)
Standard tea	COPD	MR Egger	14	0.000467583	0.00200974	0.819948	1(0.997,1.004)
Standard tea	COPD	Weighted median	14	0.000447395	0.000919172	0.626445	1(0.999,1.002)
Tea intake	COPD	Inverse variance weighted	36	0.00490117	0.131275	0.970218	1.005(0.777,1.3)
Tea intake	COPD	MR Egger	36	-0.113851	0.28054	0.687411	0.892(0.515,1.547)
Tea intake	COPD	Weighted median	36	-0.0637527	0.173525	0.713322	0.938(0.668,1.318)
Decaffeinated tea	IPF	Inverse variance weighted	17	0.727066	0.650352	0.263585	2.069(0.578,7.402)
Decaffeinated tea	IPF	MR Egger	17	3.93577	1.52163	0.0206439	51.202(2.594,1010.463)
Decaffeinated tea	IPF	Weighted median	17	1.22837	0.903899	0.174158	3.416(0.581,20.086)
Green tea intake	IPF	Inverse variance weighted	20	-0.00141762	0.00933327	0.879274	0.999(0.98,1.017)
Green tea intake	IPF	MR Egger	20	0.0077369	0.0179742	0.671982	1.008(0.973,1.044)
Green tea intake	IPF	Weighted median	20	-0.00543683	0.012557	0.665035	0.995(0.97,1.019)
Herbal tea intake	IPF	Inverse variance weighted	19	0.000786622	0.00830019	0.924496	1.001(0.985,1.017)
Herbal tea intake	IPF	MR Egger	19	0.000182514	0.0461334	0.996889	1(0.914,1.095)
Herbal tea intake	IPF	Weighted median	19	0.0064617	0.0102921	0.530117	1.006(0.986,1.027)
Standard tea	IPF	Inverse variance weighted	14	-0.000777461	0.00172085	0.65142	0.999(0.996,1.003)
Standard tea	IPF	MR Egger	14	-0.00260043	0.00461918	0.583825	0.997(0.988,1.006)
Standard tea	IPF	Weighted median	14	-0.00223661	0.00232857	0.336801	0.998(0.993,1.002)
Tea intake	IPF	Inverse variance weighted	36	-0.143527	0.317059	0.650779	0.866(0.465,1.613)
Tea intake	IPF	MR Egger	36	-0.735051	0.682032	0.288739	0.479(0.126,1.825)
Tea intake	IPF	Weighted median	36	-0.810143	0.488764	0.0974119	0.445(0.171,1.159)
Decaffeinated tea	Lung Adenocarcinoma	Inverse variance weighted	15	-0.0164866	0.395842	0.966778	0.984(0.453,2.137)
Decaffeinated tea	Lung Adenocarcinoma	MR Egger	15	0.167902	1.06456	0.877101	1.183(0.147,9.53)
Decaffeinated tea	Lung Adenocarcinoma	Weighted median	15	-0.514986	0.524646	0.326303	0.598(0.214,1.671)
Green tea intake	Lung Adenocarcinoma	Inverse variance weighted	16	0.00411187	0.00592772	0.48789	1.004(0.993,1.016)
Green tea intake	Lung Adenocarcinoma	MR Egger	16	-0.000230006	0.011046	0.983681	1(0.978,1.022)
Green tea intake	Lung Adenocarcinoma	Weighted median	16	0.00733107	0.00868719	0.398729	1.007(0.99,1.025)
Herbal tea intake	Lung Adenocarcinoma	Inverse variance weighted	16	0.00444061	0.00570766	0.436564	1.004(0.993,1.016)
Herbal tea intake	Lung Adenocarcinoma	MR Egger	16	-0.0356034	0.0310342	0.270514	0.965(0.908,1.026)
Herbal tea intake	Lung Adenocarcinoma	Weighted median	16	0.00439982	0.00795332	0.580123	1.004(0.989,1.02)
Standard tea	Lung Adenocarcinoma	Inverse variance weighted	13	0.00210987	0.00106586	0.0477599	1.002(1,1.004)
Standard tea	Lung Adenocarcinoma	MR Egger	13	0.00278358	0.00269929	0.324576	1.003(0.997,1.008)
Standard tea	Lung Adenocarcinoma	Weighted median	13	0.00149648	0.00144817	0.301436	1.001(0.999,1.004)
Tea intake	Lung Adenocarcinoma	Inverse variance weighted	38	0.145949	0.163338	0.371571	1.157(0.84,1.594)
Tea intake	Lung Adenocarcinoma	MR Egger	38	-0.117666	0.373365	0.754468	0.889(0.428,1.848)
Tea intake	Lung Adenocarcinoma	Weighted median	38	-0.122926	0.254292	0.628809	0.884(0.537,1.456)
Decaffeinated tea	Lung cancer	Inverse variance weighted	15	-0.0925081	0.302045	0.759397	0.912(0.504,1.648)
Decaffeinated tea	Lung cancer	MR Egger	15	0.461606	0.79642	0.572092	1.587(0.333,7.558)
Decaffeinated tea	Lung cancer	Weighted median	15	-0.157168	0.40712	0.699461	0.855(0.385,1.898)
Green tea intake	Lung cancer	Inverse variance weighted	18	0.00373624	0.00531063	0.481719	1.004(0.993,1.014)
Green tea intake	Lung cancer	MR Egger	18	0.00493972	0.0101669	0.633652	1.005(0.985,1.025)
Green tea intake	Lung cancer	Weighted median	18	0.00799959	0.00620131	0.197056	1.008(0.996,1.02)
Herbal tea intake	Lung cancer	Inverse variance weighted	15	0.003153	0.00424062	0.457164	1.003(0.995,1.012)
Herbal tea intake	Lung cancer	MR Egger	15	-0.0130421	0.0248178	0.608073	0.987(0.94,1.036)
Herbal tea intake	Lung cancer	Weighted median	15	0.0061422	0.00584184	0.293068	1.006(0.995,1.018)
Standard tea	Lung cancer	Inverse variance weighted	14	0.00157271	0.000847206	0.0634041	1.002(1,1.003)
Standard tea	Lung cancer	MR Egger	14	0.00217051	0.00228849	0.361613	1.002(0.998,1.007)
Standard tea	Lung cancer	Weighted median	14	0.00156262	0.00105982	0.14037	1.002(0.999,1.004)
Tea intake	Lung cancer	Inverse variance weighted	38	0.217367	0.133842	0.104366	1.243(0.956,1.616)
Tea intake	Lung cancer	MR Egger	38	-0.166442	0.300689	0.58332	0.847(0.47,1.526)
Tea intake	Lung cancer	Weighted median	38	-0.112337	0.190785	0.555987	0.894(0.615,1.299)
Decaffeinated tea	Lung function (FEV1/FVC)	Inverse variance weighted	15	-0.0568925	0.0536623	0.289057	0.945(0.85,1.049)
Decaffeinated tea	Lung function (FEV1/FVC)	MR Egger	15	-0.00679721	0.131801	0.959654	0.993(0.767,1.286)
Decaffeinated tea	Lung function (FEV1/FVC)	Weighted median	15	-0.0701923	0.0733893	0.338851	0.932(0.807,1.076)
Green tea intake	Lung function (FEV1/FVC)	Inverse variance weighted	16	-0.00110381	0.00086504	0.201949	0.999(0.997,1.001)
Green tea intake	Lung function (FEV1/FVC)	MR Egger	16	0.00176246	0.0030481	0.572302	1.002(0.996,1.008)
Green tea intake	Lung function (FEV1/FVC)	Weighted median	16	-0.00143014	0.00116277	0.218718	0.999(0.996,1.001)
Herbal tea intake	Lung function (FEV1/FVC)	Inverse variance weighted	19	0.0005312	0.000795155	0.504104	1.001(0.999,1.002)
Herbal tea intake	Lung function (FEV1/FVC)	MR Egger	19	0.0107618	0.00412366	0.0183061	1.011(1.003,1.019)
Herbal tea intake	Lung function (FEV1/FVC)	Weighted median	19	0.00109103	0.00108147	0.313052	1.001(0.999,1.003)
Standard tea	Lung function (FEV1/FVC)	Inverse variance weighted	12	0.000223337	0.000148088	0.13152	1(1,1.001)
Standard tea	Lung function (FEV1/FVC)	MR Egger	12	-1.02339e-05	0.000378631	0.978969	1(0.999,1.001)
Standard tea	Lung function (FEV1/FVC)	Weighted median	12	0.000441128	0.000202101	0.0290572	1(1,1.001)
Tea intake	Lung function (FEV1/FVC)	Inverse variance weighted	31	-0.0354426	0.0344798	0.303986	0.965(0.902,1.033)
Tea intake	Lung function (FEV1/FVC)	MR Egger	31	0.0451114	0.0789562	0.572166	1.046(0.896,1.221)
Tea intake	Lung function (FEV1/FVC)	Weighted median	31	-0.0457036	0.0401024	0.254423	0.955(0.883,1.033)
Decaffeinated tea	Lung function (FVC)	Inverse variance weighted	16	-0.0775433	0.103503	0.453745	0.925(0.755,1.134)
Decaffeinated tea	Lung function (FVC)	MR Egger	16	0.183374	0.256248	0.485224	1.201(0.727,1.985)
Decaffeinated tea	Lung function (FVC)	Weighted median	16	0.0209878	0.0741608	0.777174	1.021(0.883,1.181)
Green tea intake	Lung function (FVC)	Inverse variance weighted	21	-0.00162819	0.000745989	0.0290658	0.998(0.997,1)
Green tea intake	Lung function (FVC)	MR Egger	21	-0.00186358	0.00148819	0.225677	0.998(0.995,1.001)
Green tea intake	Lung function (FVC)	Weighted median	21	-0.00137626	0.00102688	0.180171	0.999(0.997,1.001)
Herbal tea intake	Lung function (FVC)	Inverse variance weighted	19	0.000370224	0.000880441	0.674121	1(0.999,1.002)
Herbal tea intake	Lung function (FVC)	MR Egger	19	0.00558653	0.00452058	0.233339	1.006(0.997,1.015)
Herbal tea intake	Lung function (FVC)	Weighted median	19	0.00113914	0.00109951	0.300183	1.001(0.999,1.003)
Standard tea	Lung function (FVC)	Inverse variance weighted	13	-0.000291461	0.000129379	0.024273	1(0.999,1)
Standard tea	Lung function (FVC)	MR Egger	13	-0.00056267	0.000326516	0.112798	0.999(0.999,1)
Standard tea	Lung function (FVC)	Weighted median	13	-0.000441821	0.000185926	0.0174863	1(0.999,1)
Tea intake	Lung function (FVC)	Inverse variance weighted	25	0.00606214	0.0440522	0.890547	1.006(0.923,1.097)
Tea intake	Lung function (FVC)	MR Egger	25	-0.12123	0.157222	0.448511	0.886(0.651,1.206)
Tea intake	Lung function (FVC)	Weighted median	25	0.0155945	0.0505951	0.757914	1.016(0.92,1.122)
Decaffeinated tea	pneumonia	Inverse variance weighted	17	0.0358346	0.133997	0.78914	1.036(0.797,1.348)
Decaffeinated tea	pneumonia	MR Egger	17	0.100367	0.313811	0.753506	1.106(0.598,2.045)
Decaffeinated tea	pneumonia	Weighted median	17	0.0828405	0.188103	0.659648	1.086(0.751,1.571)
Green tea intake	pneumonia	Inverse variance weighted	20	0.000513337	0.00191658	0.788822	1.001(0.997,1.004)
Green tea intake	pneumonia	MR Egger	20	0.00445948	0.00370071	0.243795	1.004(0.997,1.012)
Green tea intake	pneumonia	Weighted median	20	0.00178366	0.00262012	0.496027	1.002(0.997,1.007)
Herbal tea intake	pneumonia	Inverse variance weighted	19	0.00132812	0.00151036	0.379217	1.001(0.998,1.004)
Herbal tea intake	pneumonia	MR Egger	19	-0.00850345	0.00812059	0.309693	0.992(0.976,1.007)
Herbal tea intake	pneumonia	Weighted median	19	0.000838346	0.00207706	0.686491	1.001(0.997,1.005)
Standard tea	pneumonia	Inverse variance weighted	14	-0.000341389	0.000382012	0.371503	1(0.999,1)
Standard tea	pneumonia	MR Egger	14	-0.000943505	0.00105137	0.387153	0.999(0.997,1.001)
Standard tea	pneumonia	Weighted median	14	-0.000236543	0.000493519	0.631726	1(0.999,1.001)
Tea intake	pneumonia	Inverse variance weighted	40	-0.110665	0.0735294	0.132314	0.895(0.775,1.034)
Tea intake	pneumonia	MR Egger	40	-0.184525	0.16302	0.264762	0.831(0.604,1.145)
Tea intake	pneumonia	Weighted median	40	-0.0966793	0.0987472	0.327551	0.908(0.748,1.102)
Decaffeinated tea	Pulmonary embolism	Inverse variance weighted	17	-0.0904809	0.308056	0.768975	0.913(0.499,1.671)
Decaffeinated tea	Pulmonary embolism	MR Egger	17	-0.653452	0.727101	0.383008	0.52(0.125,2.163)
Decaffeinated tea	Pulmonary embolism	Weighted median	17	-0.191305	0.440333	0.663957	0.826(0.348,1.958)
Green tea intake	Pulmonary embolism	Inverse variance weighted	20	0.00468734	0.00439869	0.286595	1.005(0.996,1.013)
Green tea intake	Pulmonary embolism	MR Egger	20	0.00478385	0.00848931	0.580038	1.005(0.988,1.022)
Green tea intake	Pulmonary embolism	Weighted median	20	0.00496342	0.0062094	0.424093	1.005(0.993,1.017)
Herbal tea intake	Pulmonary embolism	Inverse variance weighted	19	-0.00157452	0.00431799	0.71538	0.998(0.99,1.007)
Herbal tea intake	Pulmonary embolism	MR Egger	19	0.0277911	0.0227518	0.23857	1.028(0.983,1.075)
Herbal tea intake	Pulmonary embolism	Weighted median	19	-0.000998836	0.00544824	0.854538	0.999(0.988,1.01)
Standard tea	Pulmonary embolism	Inverse variance weighted	14	-2.02839e-05	0.000916815	0.982349	1(0.998,1.002)
Standard tea	Pulmonary embolism	MR Egger	14	-0.00310061	0.00237669	0.216496	0.997(0.992,1.002)
Standard tea	Pulmonary embolism	Weighted median	14	-0.000388552	0.00118695	0.743399	1(0.997,1.002)
Tea intake	Pulmonary embolism	Inverse variance weighted	40	-0.132709	0.162139	0.413078	0.876(0.637,1.203)
Tea intake	Pulmonary embolism	MR Egger	40	-0.37979	0.357859	0.29526	0.684(0.339,1.379)
Tea intake	Pulmonary embolism	Weighted median	40	-0.421011	0.221037	0.0568184	0.656(0.426,1.012)
Decaffeinated tea	Respiratory tuberculosis	Inverse variance weighted	17	-0.358685	0.716497	0.616646	0.699(0.172,2.845)
Decaffeinated tea	Respiratory tuberculosis	MR Egger	17	-2.86659	1.61094	0.0954306	0.057(0.002,1.338)
Decaffeinated tea	Respiratory tuberculosis	Weighted median	17	-1.06665	0.980093	0.276455	0.344(0.05,2.35)
Green tea intake	Respiratory tuberculosis	Inverse variance weighted	20	0.00548367	0.0098517	0.577786	1.005(0.986,1.025)
Green tea intake	Respiratory tuberculosis	MR Egger	20	0.0349276	0.0189967	0.0825304	1.036(0.998,1.075)
Green tea intake	Respiratory tuberculosis	Weighted median	20	-0.00744496	0.0141503	0.598796	0.993(0.965,1.02)
Herbal tea intake	Respiratory tuberculosis	Inverse variance weighted	19	-0.0134632	0.00774691	0.0822327	0.987(0.972,1.002)
Herbal tea intake	Respiratory tuberculosis	MR Egger	19	-0.0547996	0.0416075	0.205296	0.947(0.873,1.027)
Herbal tea intake	Respiratory tuberculosis	Weighted median	19	-0.0120669	0.0116404	0.299904	0.988(0.966,1.011)
Standard tea	Respiratory tuberculosis	Inverse variance weighted	14	-0.00167631	0.00182265	0.357723	0.998(0.995,1.002)
Standard tea	Respiratory tuberculosis	MR Egger	14	-0.00476765	0.00489366	0.349163	0.995(0.986,1.005)
Standard tea	Respiratory tuberculosis	Weighted median	14	-0.00389557	0.0025335	0.12414	0.996(0.991,1.001)
Tea intake	Respiratory tuberculosis	Inverse variance weighted	40	0.174784	0.374051	0.640305	1.191(0.572,2.479)
Tea intake	Respiratory tuberculosis	MR Egger	40	-1.40633	0.781282	0.0797983	0.245(0.053,1.133)
Tea intake	Respiratory tuberculosis	Weighted median	40	-0.751654	0.511704	0.141854	0.472(0.173,1.286)
Decaffeinated tea	Small cell lung carcinoma	Inverse variance weighted	10	-0.623404	0.952722	0.512893	0.536(0.083,3.469)
Decaffeinated tea	Small cell lung carcinoma	MR Egger	10	0.20762	3.43244	0.953251	1.231(0.001,1027.83)
Decaffeinated tea	Small cell lung carcinoma	Weighted median	10	-1.09972	1.18265	0.352432	0.333(0.033,3.381)
Green tea intake	Small cell lung carcinoma	Inverse variance weighted	9	0.0244978	0.0165524	0.138869	1.025(0.992,1.059)
Green tea intake	Small cell lung carcinoma	MR Egger	9	0.0063208	0.0345851	0.860166	1.006(0.94,1.077)
Green tea intake	Small cell lung carcinoma	Weighted median	9	0.0360343	0.0206504	0.0809911	1.037(0.996,1.08)
Herbal tea intake	Small cell lung carcinoma	Inverse variance weighted	8	0.00922547	0.0135472	0.49588	1.009(0.983,1.036)
Herbal tea intake	Small cell lung carcinoma	MR Egger	8	-0.00957593	0.0723107	0.898976	0.99(0.86,1.141)
Herbal tea intake	Small cell lung carcinoma	Weighted median	8	0.00424336	0.0181894	0.815538	1.004(0.969,1.041)
Standard tea	Small cell lung carcinoma	Inverse variance weighted	14	0.00209858	0.0016758	0.210468	1.002(0.999,1.005)
Standard tea	Small cell lung carcinoma	MR Egger	14	0.000519398	0.00417343	0.903017	1.001(0.992,1.009)
Standard tea	Small cell lung carcinoma	Weighted median	14	0.00442697	0.00234545	0.0590968	1.004(1,1.009)
Tea intake	Small cell lung carcinoma	Inverse variance weighted	35	0.308337	0.356223	0.386724	1.361(0.677,2.736)
Tea intake	Small cell lung carcinoma	MR Egger	35	0.779295	1.04187	0.459771	2.18(0.283,16.8)
Tea intake	Small cell lung carcinoma	Weighted median	35	0.734457	0.533608	0.168698	2.084(0.732,5.932)
Decaffeinated tea	Squamous cell lung cancer	Inverse variance weighted	12	-0.722236	0.504486	0.15225	0.486(0.181,1.305)
Decaffeinated tea	Squamous cell lung cancer	MR Egger	12	-0.797891	1.2847	0.548447	0.45(0.036,5.585)
Decaffeinated tea	Squamous cell lung cancer	Weighted median	12	-0.830189	0.681151	0.222919	0.436(0.115,1.657)
Green tea intake	Squamous cell lung cancer	Inverse variance weighted	19	0.0055224	0.00752906	0.463267	1.006(0.991,1.02)
Green tea intake	Squamous cell lung cancer	MR Egger	19	0.0303126	0.0129348	0.0315194	1.031(1.005,1.057)
Green tea intake	Squamous cell lung cancer	Weighted median	19	0.00571003	0.0091858	0.534195	1.006(0.988,1.024)
Herbal tea intake	Squamous cell lung cancer	Inverse variance weighted	15	0.00804327	0.00665042	0.226495	1.008(0.995,1.021)
Herbal tea intake	Squamous cell lung cancer	MR Egger	15	0.0483751	0.0386578	0.232852	1.05(0.973,1.132)
Herbal tea intake	Squamous cell lung cancer	Weighted median	15	-0.00461573	0.00923313	0.617139	0.995(0.978,1.014)
Standard tea	Squamous cell lung cancer	Inverse variance weighted	13	0.00407141	0.00137123	0.00298616	1.004(1.001,1.007)
Standard tea	Squamous cell lung cancer	MR Egger	13	0.00435467	0.00361251	0.253323	1.004(0.997,1.012)
Standard tea	Squamous cell lung cancer	Weighted median	13	0.00408231	0.00190581	0.0321905	1.004(1,1.008)
Tea intake	Squamous cell lung cancer	Inverse variance weighted	38	0.351832	0.218756	0.107762	1.422(0.926,2.183)
Tea intake	Squamous cell lung cancer	MR Egger	38	0.391954	0.623217	0.533372	1.48(0.436,5.02)
Tea intake	Squamous cell lung cancer	Weighted median	38	0.440729	0.358801	0.21932	1.554(0.769,3.139)
Decaffeinated tea	Viral pneumonia	Inverse variance weighted	17	-0.036095	0.500656	0.942526	0.965(0.362,2.573)
Decaffeinated tea	Viral pneumonia	MR Egger	17	-1.81771	1.17205	0.14177	0.162(0.016,1.615)
Decaffeinated tea	Viral pneumonia	Weighted median	17	0.378638	0.686278	0.581135	1.46(0.38,5.605)
Green tea intake	Viral pneumonia	Inverse variance weighted	20	-0.000674782	0.00783295	0.93135	0.999(0.984,1.015)
Green tea intake	Viral pneumonia	MR Egger	20	-0.00579953	0.0154932	0.712534	0.994(0.964,1.025)
Green tea intake	Viral pneumonia	Weighted median	20	-0.00675136	0.00984798	0.492992	0.993(0.974,1.013)
Herbal tea intake	Viral pneumonia	Inverse variance weighted	19	0.00696045	0.005908	0.238741	1.007(0.995,1.019)
Herbal tea intake	Viral pneumonia	MR Egger	19	-0.0168587	0.0317827	0.60267	0.983(0.924,1.046)
Herbal tea intake	Viral pneumonia	Weighted median	19	0.00882871	0.0081464	0.278473	1.009(0.993,1.025)
Standard tea	Viral pneumonia	Inverse variance weighted	14	0.00170672	0.00132522	0.197787	1.002(0.999,1.004)
Standard tea	Viral pneumonia	MR Egger	14	0.000649255	0.00361746	0.860557	1.001(0.994,1.008)
Standard tea	Viral pneumonia	Weighted median	14	0.00182805	0.00194468	0.347202	1.002(0.998,1.006)
Tea intake	Viral pneumonia	Inverse variance weighted	36	-0.24169	0.29721	0.416105	0.785(0.439,1.406)
Tea intake	Viral pneumonia	MR Egger	36	-0.325391	0.682047	0.636358	0.722(0.19,2.75)
Tea intake	Viral pneumonia	Weighted median	36	0.286655	0.406376	0.480566	1.332(0.601,2.954)
